# Supplementary material for: Conserved Residues Lys57 and Lys401 of Protein Disulfide Isomerase Maintain an Active Site Conformation for Optimal Activity: Implications for Post-Translational Regulation
Source: Front Mol Biosci. 2018 Feb 28;5:18. doi: 10.3389/fmolb.2018.00018 (PMC5835755; doi:10.3389/fmolb.2018.00018)
Supplement: Supplementary file 2 [file DataSheet2.XLSX]

## Sheet: PDI acetylation
protein.key	protein.Entry	protein.Accession	protein.Description	protein.dataBaseType	protein.score	protein.falsePositiveRate	protein.avgMass	protein.MatchedProducts	protein.matchedPeptides	protein.digestPeps	protein.seqCover(%)	protein.MatchedPeptideIntenSum	protein.top3MatchedPeptideIntenSum	protein.MatchedProductIntenSum	protein.fmolOnColumn	protein.ngramOnColumn	protein.AutoCurate	protein.Key_ForHomologs	protein.SumForTotalProteins	peptide.Rank	peptide.Pass	peptide.matchType	peptide.modification	peptide.mhp	peptide.seq	peptide.OriginatingSeq	peptide.seqStart	peptide.seqLength	peptide.pI	peptide.componentID	peptide.MatchedProducts	peptide.UniqueProducts	peptide.ConsectiveMatchedProducts	peptide.ComplementaryMatchedProducts	peptide.rawScore	peptide.score	peptide.(X)-P Bond	peptide.MatchedProductsSumInten	peptide.MatchedProductsTheoretical	peptide.MatchedProductsString	peptide.ModelRT	peptide.Volume	peptide.CSA	peptide.ModelDrift	peptide.RelIntensity	peptide.AutoCurate	precursor.leID	precursor.mhp	precursor.mhpCal
0	PDIA1A_HUMAN	P07237.3A	RecName: Full=Protein disulfide-isomerase; Short=PDI; Mutus Gp; AltName: Full=Cellular thyroid hormone-binding protein	Regular	1481.34	0	60627	1151	97	37	76.85	56806720	4844036	11362850			Green		0	23	Pass2	MissedCleavage	None	3135.71	IKTHILLFLPKSVSDYDGKLSNFKTAAE	IKTHILLFLPKSVSDYDGKLSNFKTAAE	271	28	9.6	33	44	44	37	20	120587	8.252	Identified	542235	42.2	b1b2b3b3°b4b4°b5b5°b6b6°b7b7°b8b8°b9b9°b10b11b12°b13b14b14°b15b15°b17b17°b18b19b20b20°b22*b23b23*b24b25*b26°b27b27°b28*y4y5y5°y6y8y9y9°y10y10°y11y11*y11°y12y12°y13y14y14*y14°y15y15*y16y16*y17y17*y17°y18y19y19°y20y20*y20°y21y22y23y23*y23°y24y25y25°y26y26°y27y27*	39.4463	2982	250.475	60.1901	0.0842	Green	14581	3135.71	3135.71
0	PDIA1A_HUMAN	P07237.3A	RecName: Full=Protein disulfide-isomerase; Short=PDI; Mutus Gp; AltName: Full=Cellular thyroid hormone-binding protein	Regular	1481.34	0	60627	1151	97	37	76.85	56806720	4844036	11362850			Green		0	93	Pass2	VarMod	Acetyl+K(1)	1642.92	KQPVKVLVGKNFED	KQPVKVLVGKNFED	384	14	9.6	87	2	2	0	0	684.807	6.0062	Identified	2722	1.6	b4*b6y4y12°y13*	47.8448	1527	160.319	120.319	0	Yellow	33268	1642.91	1642.91
0	PDIA1A_HUMAN	P07237.3A	RecName: Full=Protein disulfide-isomerase; Short=PDI; Mutus Gp; AltName: Full=Cellular thyroid hormone-binding protein	Regular	1481.34	0	60627	1151	97	37	76.85	56806720	4844036	11362850			Green		0	91	Pass2	VarMod	Acetyl+K(10)	3138.52	FYAPWCGHCKALAPEYAKAAGKLKAEGSE	FYAPWCGHCKALAPEYAKAAGKLKAEGSE	66	29	8.21	67	9	9	0	1	269.933	5.6019	Identified	7409	2.6	b2b13b15y2°y11y12°y15y19y22y27y29	47.7466	2851	243.085	122.057	0	Yellow	32824	3138.53	3138.53
0	PDIA1A_HUMAN	P07237.3A	RecName: Full=Protein disulfide-isomerase; Short=PDI; Mutus Gp; AltName: Full=Cellular thyroid hormone-binding protein	Regular	1481.34	0	60627	1151	97	37	76.85	39424840	4844036	11362850			Green		0	162	Pass2	VarMod	Acetyl+K(10)	2504.19	FYAPWCGHCKQLAPIWDKLGE	FYAPWCGHCKQLAPIWDKLGE	410	21	7.01	206	11	11	2	1	1745.65	6.7747	Identified	3940	2.4	b2b3b5b6b8b9b10b11b13y1y2y4y6y8y9°y14°y16*y18y19y21	47.3622	2258	208.086	98.7238	0.0001	Green	26545	2504.19	2504.19
0	PDIA1A_HUMAN	P07237.3A	RecName: Full=Protein disulfide-isomerase; Short=PDI; Mutus Gp; AltName: Full=Cellular thyroid hormone-binding protein	Regular	1481.34	0	60627	1151	97	37	76.85	56806720	4844036	11362850			Green		0	76	Pass2	VarMod	Acetyl+K(7)	1948.09	NLLDFIKHNQLPLVIE	NLLDFIKHNQLPLVIE	242	16	5.23	74	9	9	2	1	1033.56	6.185	Identified	7907	5.2	b1b1*b2*b4*b4°b5b5*b6*b7°b10b10*b11b12b14*b15y2y5y10	46.5666	1833	181.079	141.079	0.0005	Green	28643	1948.09	1948.09
0	PDIA1A_HUMAN	P07237.3A	RecName: Full=Protein disulfide-isomerase; Short=PDI; Mutus Gp; AltName: Full=Cellular thyroid hormone-binding protein	Regular	1481.34	0	60627	1151	97	37	76.85	56806720	4844036	11362850			Green		0	90	Pass2	VarMod	Oxidation+M(1)	3547.54	MGSSHHHHHHSSGLVPRGSHMASMTGGQQMGRD	MGSSHHHHHHSSGLVPRGSHMASMTGGQQMGRD	0	33	10.72	52	3	3	0	0	393.147	5.7652	Identified	4873	2.8	b18°b28y6°y14°y17°y18°y21*y24y26°y29	46.2636	3142	259.356	89.6782	0	Yellow	27644	3547.54	3547.54
0	PDIA1A_HUMAN	P07237.3A	RecName: Full=Protein disulfide-isomerase; Short=PDI; Mutus Gp; AltName: Full=Cellular thyroid hormone-binding protein	Regular	1481.34	0	60627	1151	97	37	76.85	56806720	4844036	11362850			Green		0	28	Pass2	MissedCleavage	None	1902.01	DWDKQPVKVLVGKNFE	DWDKQPVKVLVGKNFE	381	16	7.22	40	27	27	25	11	81117.1	8.0798	Identified	312153	24	b1°b3b3°b4b4°b5b5*b5°b6b6*b6°b7b7*b7°b8b8*b9b9*b9°b10b10*b10°b11b11*b11°b12b12*b13b13*b13°b14b14*b14°b15b15*b15°b16y3y3°y4y4*y4°y5y5*y5°y6y6*y7y7*y7°y8y8*y9y9*y9°y10y10*y11y11*y11°y12y12*y12°y13y13°y14y14*y14°y15y15*y16*	32.9873	1781	177.638	78.4253	0.0384	Green	10876	1902.01	1902.01
0	PDIA1A_HUMAN	P07237.3A	RecName: Full=Protein disulfide-isomerase; Short=PDI; Mutus Gp; AltName: Full=Cellular thyroid hormone-binding protein	Regular	1481.34	0	60627	1151	97	37	76.85	56806720	4844036	11362850			Green		0	24	Pass2	MissedCleavage	None	1633.81	NIVIAKMDSTANEVE	NIVIAKMDSTANEVE	437	15	3.82	45	28	28	26	13	62884.4	7.9692		903973	22	b1b1*b2b2*b3b3*b4b4*b5b5*b6b6*b7b7*b8b8*b8°b9b9°b10b10°b11b11°b12b12*b12°b13b13*b13°b14b14*b14°b15b15°y1y1°y2y3y3°y4y4*y4°y5y5°y6y6°y7y7*y7°y8y9y10y10*y10°y11y11*y11°y12y12*y12°y13y14*	29.8649	1518	159.689	119.689	0.0818	Green	9533	1633.81	1633.81
0	PDIA1A_HUMAN	P07237.3A	RecName: Full=Protein disulfide-isomerase; Short=PDI; Mutus Gp; AltName: Full=Cellular thyroid hormone-binding protein	Regular	1481.34	0	60627	1151	97	37	76.85	56806720	4844036	11362850			Green		0	64	Pass2	VarMod	Acetyl+K(8)	1265.68	VAVIGFFKDVE	VAVIGFFKDVE	173	11	4.07	70	11	11	5	3	3571.58	6.7235		32054	6.8	b2b3b4b5b8b10y2y2°y3y5y6°y7y8	45.4797	1159	133.398	93.3978	0.0015	Green	24859	1265.68	1265.68
0	PDIA1A_HUMAN	P07237.3A	RecName: Full=Protein disulfide-isomerase; Short=PDI; Mutus Gp; AltName: Full=Cellular thyroid hormone-binding protein	Regular	1481.34	0	60627	1151	97	37	76.85	56806720	4844036	11362850			Green		0	22	Pass2	MissedCleavage	None	1405.7	NIVIAKMDSTANE	NIVIAKMDSTANE	437	13	4.07	44	25	25	23	12	48316.5	7.8548		1002008	18	b1b1*b2b2*b3b3*b4b4*b5b5*b6b7b7*b8b8*b9b9*b9°b10b10°b11b11°b12b12*b12°b13b13°y1y1°y2y2*y3y3*y3°y4y4*y4°y5y5*y5°y6y6*y6°y7y7*y8y8*y8°y9y9*y9°y10y10*y10°y11y11*y11°y12y12*y13*	25.8668	1304	144.304	104.304	0.0872	Green	7436	1405.7	1405.7
0	PDIA1A_HUMAN	P07237.3A	RecName: Full=Protein disulfide-isomerase; Short=PDI; Mutus Gp; AltName: Full=Cellular thyroid hormone-binding protein	Regular	1481.34	0	60627	1151	97	37	76.85	56806720	4844036	11362850			Green		0	31	Pass2	MissedCleavage	None	3009.55	AVKVHSFPTLKFFPASADRTVIDYNGE	AVKVHSFPTLKFFPASADRTVIDYNGE	452	27	7.77	47	31	31	21	9	46923.3	7.842	Identified	408684	26.2	b1b2b4b5b6b6°b7b7°b8°b10b10°b11b12b12°b13b14°b15b15°b16b17b18b19b21b21°b22b23b23°b24b24°b25b25°b26b26*b26°b27*b27°y2y2°y3y3*y3°y4y4*y4°y5y5*y5°y6*y6°y7y9°y10y10*y11y12y14*y14°y15*y15°y16y16*y17*y17°y20y20°y21°y22*y23*y23°y24*y25*y25°	39.659	2793	239.777	79.8883	0.0237	Green	14900	3009.55	3009.55
0	PDIA1A_HUMAN	P07237.3A	RecName: Full=Protein disulfide-isomerase; Short=PDI; Mutus Gp; AltName: Full=Cellular thyroid hormone-binding protein	Regular	1481.34	0	60627	1151	97	37	76.85	56806720	4844036	11362850			Green		0	20	Pass2	MissedCleavage	None	1527.83	DHVLVLRKSNFAE	DHVLVLRKSNFAE	42	13	7.92	16	20	20	14	7	41414.5	7.7878		733181	18	b2b2°b3b3°b4b4°b5b5°b7b7°b8b8°b9b10b10*b10°b11b11*b12b12°b13b13*y1y1°y3y3°y6y6*y7*y8y8*y8°y9y9*y10y10*y10°y11y11°y12y12°y13	23.6776	1430	153.456	62.3039	0.1108	Green	6220	1527.83	1527.83
0	PDIA1A_HUMAN	P07237.3A	RecName: Full=Protein disulfide-isomerase; Short=PDI; Mutus Gp; AltName: Full=Cellular thyroid hormone-binding protein	Regular	1481.34	0	60627	1151	97	37	76.85	56806720	4844036	11362850			Green		0	25	Pass2	MissedCleavage	None	1906.08	NLLDFIKHNQLPLVIE	NLLDFIKHNQLPLVIE	242	16	5.23	29	25	25	17	9	35104.3	7.716	Identified	705903	24	b1b1*b2b2*b3b3*b4b4*b4°b5b5*b5°b6b6*b7*b7°b8*b8°b9b9*b9°b10b10*b11b11*b11°b12b12*b13b13*b13°b14b14*b15*b16y1y1°y2y3y4y4°y5y6y7y7*y9y10y12y12°y13°y14y16	45.4813	1833	181.079	80.7193	0.0475	Green	24869	1906.08	1906.08
0	PDIA1A_HUMAN	P07237.3A	RecName: Full=Protein disulfide-isomerase; Short=PDI; Mutus Gp; AltName: Full=Cellular thyroid hormone-binding protein	Regular	1481.34	0	60627	1151	97	37	76.85	56806720	4844036	11362850			Green		0	3	Pass1	PepFrag1	None	1227.71	ALAAHKYLLVE	ALAAHKYLLVE	55	11	7.79	5	19	19	16	8	33875.7	7.7005		242543	14	b2b3b4b5b6b7b8b9b10b11y1y1°y2y2°y3y4y4°y6y7y8y9y9°y10y10°	28.5243	1181	135.081	95.0806	0.0237	Green	8728	1227.71	1227.71
0	PDIA1A_HUMAN	P07237.3A	RecName: Full=Protein disulfide-isomerase; Short=PDI; Mutus Gp; AltName: Full=Cellular thyroid hormone-binding protein	Regular	1481.34	0	60627	1151	97	37	76.85	56806720	4844036	11362850			Green		0	27	Pass2	MissedCleavage	None	1244.68	IRLAKVDATEE	IRLAKVDATEE	95	11	4.44	18	20	20	18	9	28361.2	7.6234		490236	14	b2b3b4b5b6b7b7°b8b8°b9b9°b10b10°b11y1y1°y2y2°y3y3°y4y4°y5y5°y6y7y7°y8y8°y9y9°y10y10°	19.3359	1172	134.393	94.3934	0.0421	Green	3345	1244.68	1244.68
0	PDIA1A_HUMAN	P07237.3A	RecName: Full=Protein disulfide-isomerase; Short=PDI; Mutus Gp; AltName: Full=Cellular thyroid hormone-binding protein	Regular	1481.34	0	60627	1151	97	37	76.85	56806720	4844036	11362850			Green		0	57	Pass2	VarMod	Acetyl+K(24)	3177.72	IKTHILLFLPKSVSDYDGKLSNFKTAAE	IKTHILLFLPKSVSDYDGKLSNFKTAAE	271	28	9.6	77	15	15	7	2	6704.47	6.997	Identified	20690	13.9	b3b4b5b6b7b8b9b13b15b16b16°b18°b19°b25*b27y8*y10y13y19y20°y26y27*	42.8096	2982	250.475	85.2376	0.004	Green	16957	3177.73	3177.73
0	PDIA1A_HUMAN	P07237.3A	RecName: Full=Protein disulfide-isomerase; Short=PDI; Mutus Gp; AltName: Full=Cellular thyroid hormone-binding protein	Regular	1481.34	0	60627	1151	97	37	76.85	56806720	4844036	11362850			Green		0	161	Pass2	VarMod	Acetyl+K(10)	1734.78	FYAPWCGHCKALAPE	FYAPWCGHCKALAPE	66	15	7.01	54	16	16	9	4	6262.7	6.7702	Identified	19599	7.6	b2b3b4b8b9b10b11b12b13b15b15¡y1y2y2¡y3y4y7y10y11y12¡y13y13¡	42.6931	1526	160.249	120.249	0.0246	Green	2290	1734.78	1734.78
0	PDIA1A_HUMAN	P07237.3A	RecName: Full=Protein disulfide-isomerase; Short=PDI; Mutus Gp; AltName: Full=Cellular thyroid hormone-binding protein	Regular	1481.34	0	60627	1151	97	37	76.85	56806720	4844036	11362850			Green		0	70	Pass2	VarMod	Acetyl+K(3)	3051.56	AVKVHSFPTLKFFPASADRTVIDYNGE	AVKVHSFPTLKFFPASADRTVIDYNGE	452	27	7.77	92	10	10	4	1	1132.2	6.2246	Identified	18012	8	b3b5b6b10°b21b22b23b24y2y2°y4*y5y5*y5°y14*y15°y16°y17*y22*y27	42.6666	2793	239.777	79.8883	0.0009	Green	16666	3051.56	3051.56
0	PDIA1A_HUMAN	P07237.3A	RecName: Full=Protein disulfide-isomerase; Short=PDI; Mutus Gp; AltName: Full=Cellular thyroid hormone-binding protein	Regular	1481.34	0	60627	1151	97	37	76.85	56806720	4844036	11362850			Green		0	66	Pass2	VarMod	Acetyl+K(19)	3177.72	IKTHILLFLPKSVSDYDGKLSNFKTAAE	IKTHILLFLPKSVSDYDGKLSNFKTAAE	271	28	9.6	76	11	11	2	1	1425.62	6.3247	Identified	7069	9.2	b4b5b6b9b11b11°b15b24b27b27°y2y4y11y11*y12*y15°y17°y18°	42.5898	2982	250.475	85.2376	0.0013	Green	16497	3177.73	3177.73
0	PDIA1A_HUMAN	P07237.3A	RecName: Full=Protein disulfide-isomerase; Short=PDI; Mutus Gp; AltName: Full=Cellular thyroid hormone-binding protein	Regular	1481.34	0	60627	1151	97	37	76.85	56806720	4844036	11362850			Green		0	29	Pass2	MissedCleavage	None	1424.71	FTEQTAPKIFGGE	FTEQTAPKIFGGE	258	13	4.26	30	19	19	12	6	26124.9	7.5877	Identified	341841	18	b2b2°b3b3°b4b4°b5b5*b6b6°b8b9°b10b10*b10°b11°b13y1y1°y2y2°y3y3°y4y4°y5y6y7°y8y8°y9y9°y10y10*y10°y11y11°y12°y13	31.3485	1300	144.009	104.009	0.0245	Green	10212	1424.71	1424.71
0	PDIA1A_HUMAN	P07237.3A	RecName: Full=Protein disulfide-isomerase; Short=PDI; Mutus Gp; AltName: Full=Cellular thyroid hormone-binding protein	Regular	1481.34	0	60627	1151	97	37	76.85	56806720	4844036	11362850			Green		0	30	Pass2	MissedCleavage	None	1606.86	GKIKPHLMSQELPE	GKIKPHLMSQELPE	367	14	7.81	38	17	17	13	5	23342.6	7.5388	Identified	363475	20	b2b3b4b5b6b7b8b9b9°b10b10°b11b11*b11°b12b12°b13b13*b14*y2y2°y3y4°y5°y7y11y11°y12	22.6953	1517	159.619	66.4124	0.024	Green	5191	1606.86	1606.86
0	PDIA1A_HUMAN	P07237.3A	RecName: Full=Protein disulfide-isomerase; Short=PDI; Mutus Gp; AltName: Full=Cellular thyroid hormone-binding protein	Regular	1481.34	0	60627	1151	97	37	76.85	56806720	4844036	11362850			Green		0	33	Pass2	MissedCleavage	None	1294.63	SDSAKQFLQAAE	SDSAKQFLQAAE	184	12	4.07	23	16	16	12	5	19495.8	7.4606		63379	12.6	b2b2°b3b3°b4b4°b5b5°b6b6°b7b7*b7°b8*b8°b9°b10*y1y1°y2y3y4y4*y4°y5y5*y6y7y8y8*y10y12	27.183	1169	134.164	94.164	0.0072	Green	8032	1294.63	1294.63
0	PDIA1A_HUMAN	P07237.3A	RecName: Full=Protein disulfide-isomerase; Short=PDI; Mutus Gp; AltName: Full=Cellular thyroid hormone-binding protein	Regular	1481.34	0	60627	1151	97	37	76.85	56806720	4844036	11362850			Green		0	19	Pass2	MissedCleavage	None	1223.67	VAVIGFFKDVE	VAVIGFFKDVE	173	11	4.07	21	17	17	14	6	13113	7.2884		876420	14	b1b2b3b4b5b6b7b8b9°y1y1°y2y3y4y4°y5y5°y6y6°y7y7°y8°y9°y10y10°y11	43.0795	1159	133.398	93.3978	0.113	Green	17550	1223.67	1223.67
0	PDIA1A_HUMAN	P07237.3A	RecName: Full=Protein disulfide-isomerase; Short=PDI; Mutus Gp; AltName: Full=Cellular thyroid hormone-binding protein	Regular	1481.34	0	60627	1151	97	37	76.85	56806720	4844036	11362850			Green		0	40	Pass2	MissedCleavage	None	1379.65	GRNNFEGEVTKE	GRNNFEGEVTKE	230	12	4.55	28	16	16	11	5	12225	7.2579		15539	5.5	b2b3b3*b4b4*b5b5*b6b6*b7b8b9b10b10°b11y3y3°y4y4°y5°y6y6°y7y7°y9y9°y11y12*	16.5521	1231	138.867	98.8668	0.0007	Green	1106	1379.66	1379.66
0	PDIA1A_HUMAN	P07237.3A	RecName: Full=Protein disulfide-isomerase; Short=PDI; Mutus Gp; AltName: Full=Cellular thyroid hormone-binding protein	Regular	1481.34	0	60627	1151	97	37	76.85	56806720	4844036	11362850			Green		0	34	Pass2	MissedCleavage	None	1181.66	GVVLFKKFDE	GVVLFKKFDE	220	10	7	25	12	12	6	3	12067.2	7.2523		89466	9.5	b2b3b5b7b9y2y2°y4y4°y5y5°y6y6°y7y7°y8y9	31.2456	1122	130.543	90.5434	0.004	Green	10130	1181.66	1181.66
0	PDIA1A_HUMAN	P07237.3A	RecName: Full=Protein disulfide-isomerase; Short=PDI; Mutus Gp; AltName: Full=Cellular thyroid hormone-binding protein	Regular	1481.34	0	60627	1151	97	37	76.85	56806720	4844036	11362850			Green		0	2	Pass1	PepFrag1	None	1047.55	QTAPKIFGGE	QTAPKIFGGE	261	10	6.7	2	14	14	8	4	9704.11	7.1576	Identified	180937	12	b1b1*b2*b3b3°b4*b4°b5*b5°b6b6*b6°b7b7*b7°b8b8*b8°b9b9*b9°y1y1°y2y2°y4y4°y5y5°y6y6°y8y8°y9y9°y10y10*	25.6251	963	117.899	77.8991	0.025	Green	7281	1047.55	1047.55
0	PDIA1A_HUMAN	P07237.3A	RecName: Full=Protein disulfide-isomerase; Short=PDI; Mutus Gp; AltName: Full=Cellular thyroid hormone-binding protein	Regular	1481.34	0	60627	1151	97	37	76.85	56806720	4844036	11362850			Green		0	38	Pass2	MissedCleavage	None	1353.75	RTLDGFKKFLE	RTLDGFKKFLE	479	11	9.75	50	18	18	14	7	8808.85	7.1156		21110	5.9	b1b2b2°b3b3°b4b5b5°b6b6°b7b7°b8b8°b9b9°b10b10°y1y1°y3°y4y4°y5y6y7y8y8°y9y9°y11	31.9821	1277	142.305	54.87	0.001	Green	10422	1353.75	1353.75
0	PDIA1A_HUMAN	P07237.3A	RecName: Full=Protein disulfide-isomerase; Short=PDI; Mutus Gp; AltName: Full=Cellular thyroid hormone-binding protein	Regular	1481.34	0	60627	1151	97	37	76.85	56806720	4844036	11362850			Green		0	39	Pass2	MissedCleavage	None	1424.78	KDGVVLFKKFDE	KDGVVLFKKFDE	218	12	6.73	26	14	14	8	5	8788.87	7.1146		9906	5.6	b2b4b4°b5b6b8y2y4y5y6y6°y7y8y10y11y11°y12	28.1822	1348	147.532	58.3547	0.0008	Green	8582	1424.78	1424.78
0	PDIA1A_HUMAN	P07237.3A	RecName: Full=Protein disulfide-isomerase; Short=PDI; Mutus Gp; AltName: Full=Cellular thyroid hormone-binding protein	Regular	1481.34	0	60627	1151	97	37	76.85	56806720	4844036	11362850			Green		0	4	Pass1	PepFrag1	None	828.519	LKLAAALE	LKLAAALE	526	8	6.95	6	13	13	9	5	8768.59	7.1136		386222	8	b1b2b3b4b5b6b7y1y1°y3y3°y4°y5y6y7y7°y8	29.2777	817	105.659	65.6593	0.0112	Green	9183	828.519	828.519
0	PDIA1A_HUMAN	P07237.3A	RecName: Full=Protein disulfide-isomerase; Short=PDI; Mutus Gp; AltName: Full=Cellular thyroid hormone-binding protein	Regular	1481.34	0	60627	1151	97	37	76.85	56806720	4844036	11362850			Green		0	26	Pass2	MissedCleavage	None	695.288	DVAFDE	DVAFDE	397	6	2.8	42	10	10	7	4	8122.51	7.0803		561944	4	b2b3b3°b4b5b6y1y2y2°y3y3°y4y4°y6	22.8845	598	85.8145	131.629	0.0446	Green	5448	695.289	695.289
0	PDIA1A_HUMAN	P07237.3A	RecName: Full=Protein disulfide-isomerase; Short=PDI; Mutus Gp; AltName: Full=Cellular thyroid hormone-binding protein	Regular	1481.34	0	60627	1151	97	37	76.85	56806720	4844036	11362850			Green		0	21	Pass2	MissedCleavage	None	932.505	LTAERITE	LTAERITE	352	8	4.26	36	10	10	3	3	7984.74	7.0729		1758194	8	b2b2°b3°b4b6b6°b7°b8y1y1°y2y2°y4y4°y5y5°y6y6°y7°y8	17.845	867	109.927	69.9273	0.0918	Green	2184	932.505	932.505
0	PDIA1A_HUMAN	P07237.3A	RecName: Full=Protein disulfide-isomerase; Short=PDI; Mutus Gp; AltName: Full=Cellular thyroid hormone-binding protein	Regular	1481.34	0	60627	1151	97	37	76.85	56806720	4844036	11362850			Green		0	95	Pass2	VarMod	Acetyl+K(19);Acetyl+K(24)	3219.73	IKTHILLFLPKSVSDYDGKLSNFKTAAE	IKTHILLFLPKSVSDYDGKLSNFKTAAE	271	28	9.6	78	8	8	0	0	501.701	5.8711	Missing	4243	1.7	b4b6°b8°b15b27b28*y8y10y12y12*y15*y16y16°y17*y17°y22y25°	39.4563	2982	250.475	60.1901	0	Yellow	14625	3219.73	3219.73
0	PDIA1A_HUMAN	P07237.3A	RecName: Full=Protein disulfide-isomerase; Short=PDI; Mutus Gp; AltName: Full=Cellular thyroid hormone-binding protein	Regular	1481.34	0	60627	1151	97	37	76.85	56806720	4844036	11362850			Green		0	11	Pass2	PepFrag2	None	1692.77	FYAPWCGHCKALAPE	FYAPWCGHCKALAPE	66	15	7.01	99	20	20	14	7	6135.55	6.9706	Identified	25761	12.5	b2b3b4b5b6b11b12b14y1y1∞y2y3y4y5y7y8y9y9∞y10y10∞y11y12y15	37.0152	1526	160.249	120.249	0.0324	Green	18491	1692.79	1692.79
0	PDIA1A_HUMAN	P07237.3A	RecName: Full=Protein disulfide-isomerase; Short=PDI; Mutus Gp; AltName: Full=Cellular thyroid hormone-binding protein	Regular	1481.34	0	60627	1151	97	37	76.85	56806720	4844036	11362850			Green		0	50	Pass2	MissedCleavage	None	1061.55	ELTAERITE	ELTAERITE	351	9	3.96	37	11	11	8	3	5819.33	6.9355		21886	2.1	b1°b2b2°b3b3°b4b4°b5°b6b7b7°b8b8°b9b9°y2y2°y3y4y4°y5y5°y7°	23.0897	976	118.958	197.916	0.0001	Green	5530	1061.55	1061.55
0	PDIA1A_HUMAN	P07237.3A	RecName: Full=Protein disulfide-isomerase; Short=PDI; Mutus Gp; AltName: Full=Cellular thyroid hormone-binding protein	Regular	1481.34	0	60627	1151	97	37	76.85	56806720	4844036	11362850			Green		0	35	Pass2	MissedCleavage	None	2736.52	DHVLVLRKSNFAEALAAHKYLLVE	DHVLVLRKSNFAEALAAHKYLLVE	42	24	7.96	17	23	23	12	5	4726.7	6.8452		48244	10.4	b2b2°b3b3°b5b6b6°b9b10b10°b11*b11°b12b12°b13b13°b14°b15*b16b16*b16°b18b19b20b21b22b23y1y2y6°y7y8y10y10°y14y15y17*y20*y22°y23*y24	39.5463	2611	229.244	74.6219	0.0021	Green	14786	2736.52	2736.52
0	PDIA1A_HUMAN	P07237.3A	RecName: Full=Protein disulfide-isomerase; Short=PDI; Mutus Gp; AltName: Full=Cellular thyroid hormone-binding protein	Regular	1481.34	0	60627	1151	97	37	76.85	56806720	4844036	11362850			Green		0	37	Pass2	MissedCleavage	None	1989.11	IKTHILLFLPKSVSDYD	IKTHILLFLPKSVSDYD	271	17	7.77	31	18	18	12	6	4334.54	6.8076	Identified	19070	7.3	b1b4b5b5°b6b7b8b9b9°b10°b14b15b15°b16b17y1y1°y2y5°y8y8°y11y12y12°y13y14y15°	40.3618	1900	185.465	83.6434	0.0011	Green	15180	1989.1	1989.1
0	PDIA1A_HUMAN	P07237.3A	RecName: Full=Protein disulfide-isomerase; Short=PDI; Mutus Gp; AltName: Full=Cellular thyroid hormone-binding protein	Regular	1481.34	0	60627	1151	97	37	76.85	56806720	4844036	11362850			Green		0	5	Pass1	PepFrag1	None	951.451	FCHRFLE	FCHRFLE	360	7	7.15	4	8	8	3	2	4329.36	6.8071		39760	6	b2b3b4b5b7y2y2°y4y5°y6°y7	28.3344	855	108.911	68.9107	0.0023	Green	8628	951.451	951.451
0	PDIA1A_HUMAN	P07237.3A	RecName: Full=Protein disulfide-isomerase; Short=PDI; Mutus Gp; AltName: Full=Cellular thyroid hormone-binding protein	Regular	1481.34	0	60627	1151	97	37	76.85	56806720	4844036	11362850			Green		0	61	Pass2	VarMod	Acetyl+K(4)	1944.02	DWDKQPVKVLVGKNFE	DWDKQPVKVLVGKNFE	381	16	7.22	86	17	17	9	4	3732.3	6.7426	Identified	36285	9.3	b1b1°b2°b3b4b5b6b8*b9b10b10*b11b14°b15y2°y3*y4y5y6°y9y11y11*y12*y13y13*y14y15y16	38.8863	1781	177.638	78.4253	0.0023	Green	14261	1944.03	1944.03
0	PDIA1A_HUMAN	P07237.3A	RecName: Full=Protein disulfide-isomerase; Short=PDI; Mutus Gp; AltName: Full=Cellular thyroid hormone-binding protein	Regular	1481.34	0	60627	1151	97	37	76.85	56806720	4844036	11362850			Green		0	89	Pass2	VarMod	Acetyl+K(6);Acetyl+K(7)	2464.32	IVNWLKKRTGPAATTLPDGAAAE	IVNWLKKRTGPAATTLPDGAAAE	143	23	10	69	4	4	1	0	552.915	5.9133	Identified	8292	2.5	b2b3b10*b17°y2°y7°y8y8°y10°y18	38.6008	2244	207.225	167.225	0	Yellow	13630	2464.32	2464.32
0	PDIA1A_HUMAN	P07237.3A	RecName: Full=Protein disulfide-isomerase; Short=PDI; Mutus Gp; AltName: Full=Cellular thyroid hormone-binding protein	Regular	1481.34	0	60627	1151	97	37	76.85	56806720	4844036	11362850			Green		0	125	Pass2	InSource	Acetyl+K(13)	1535.86	DWDKQPVKVLVGK	DWDKQPVKVLVGKNFE	381	13	9.98	85	2	2	0	0	106.328	0	Missing	291	0	y9y9*y11*y12	38.1965	1441	154.242	114.242	0	Green	13307	1535.86	1535.86
0	PDIA1A_HUMAN	P07237.3A	RecName: Full=Protein disulfide-isomerase; Short=PDI; Mutus Gp; AltName: Full=Cellular thyroid hormone-binding protein	Regular	1481.34	0	60627	1151	97	37	76.85	56806720	4844036	11362850			Green		0	67	Pass2	VarMod	Acetyl+K(13)	1944.02	DWDKQPVKVLVGKNFE	DWDKQPVKVLVGKNFE	381	16	7.22	85	16	16	9	2	6474.53	6.9819	Identified	13213	7.4	b2°b3b4b5b5*b5°b7b7*b9b9°b10b11b12b13b14b14*b15b16y3°y5y10°y11°y12y12*y14y16	38.1955	1781	177.638	78.4253	0.0013	Green	13305	1944.02	1944.02
0	PDIA1A_HUMAN	P07237.3A	RecName: Full=Protein disulfide-isomerase; Short=PDI; Mutus Gp; AltName: Full=Cellular thyroid hormone-binding protein	Regular	1481.34	0	60627	1151	97	37	76.85	56806720	4844036	11362850			Green		0	6	Pass1	PepFrag1	None	1450.84	FIKHNQLPLVIE	FIKHNQLPLVIE	246	12	7.59	8	11	11	8	3	4260.6	6.8001	Identified	16476	5.5	b4b5b6b7b8b9b9*b10b10*b11b11*y1y1°y2y5°y8y10°y11*	34.2681	1398	151.158	60.772	0.0007	Green	11350	1450.84	1450.84
0	PDIA1A_HUMAN	P07237.3A	RecName: Full=Protein disulfide-isomerase; Short=PDI; Mutus Gp; AltName: Full=Cellular thyroid hormone-binding protein	Regular	1481.34	0	60627	1151	97	37	76.85	56806720	4844036	11362850			Green		0	88	Pass2	VarMod	Acetyl+K(7)	1395.76	RTLDGFKKFLE	RTLDGFKKFLE	479	11	9.75	93	4	4	0	0	263.11	5.5908		828	1.9	b4b7°b8b10b10°y5°y6°y9y9°	37.5369	1277	142.305	102.305	0	Yellow	13007	1395.76	1395.76
0	PDIA1A_HUMAN	P07237.3A	RecName: Full=Protein disulfide-isomerase; Short=PDI; Mutus Gp; AltName: Full=Cellular thyroid hormone-binding protein	Regular	1481.34	0	60627	1151	97	37	76.85	56806720	4844036	11362850			Green		0	111	Pass2	InSource	Acetyl+K(2)	723.476	LKLAAAL	LKLAAALE	526	7	10.2	64	0	0	0	0	97.7869	0		0	0		37.2591	708	96.0392	152.078	0.0001	Green	12914	723.478	723.478
0	PDIA1A_HUMAN	P07237.3A	RecName: Full=Protein disulfide-isomerase; Short=PDI; Mutus Gp; AltName: Full=Cellular thyroid hormone-binding protein	Regular	1481.34	0	60627	1151	97	37	76.85	56806720	4844036	11362850			Green		0	117	Pass2	InSource	Acetyl+K(2)	610.392	LKLAAA	LKLAAALE	526	6	10.2	64	0	0	0	0	86.1831	0		0	0		37.2516	584	84.4698	128.94	0.0001	Green	12909	610.394	610.394
0	PDIA1A_HUMAN	P07237.3A	RecName: Full=Protein disulfide-isomerase; Short=PDI; Mutus Gp; AltName: Full=Cellular thyroid hormone-binding protein	Regular	1481.34	0	60627	1151	97	37	76.85	56806720	4844036	11362850			Green		0	62	Pass2	VarMod	Acetyl+K(2)	870.529	LKLAAALE	LKLAAALE	526	8	6.95	64	12	12	9	4	10058.4	7.1732		27611	6.8	b2b3b4b5b6b7b8y2y3y5y5°y6y7	37.243	817	105.659	171.319	0.002	Green	12906	870.531	870.531
0	PDIA1A_HUMAN	P07237.3A	RecName: Full=Protein disulfide-isomerase; Short=PDI; Mutus Gp; AltName: Full=Cellular thyroid hormone-binding protein	Regular	1481.34	0	60627	1151	97	37	76.85	56806720	4844036	11362850			Green		0	79	Pass2	VarMod	Acetyl+K(8)	1466.72	FTEQTAPKIFGGE	FTEQTAPKIFGGE	258	13	4.26	75	10	10	3	3	6284.53	6.9689	Identified	5765	4.1	b4b5°b6b6°b8b9b9*b9°b10b10*b12y3°y4y5y7y10	36.6831	1300	144.009	104.009	0.0003	Green	12718	1466.72	1466.72
0	PDIA1A_HUMAN	P07237.3A	RecName: Full=Protein disulfide-isomerase; Short=PDI; Mutus Gp; AltName: Full=Cellular thyroid hormone-binding protein	Regular	1481.34	0	60627	1151	97	37	76.85	56806720	4844036	11362850			Green		0	60	Pass2	VarMod	Acetyl+K(6)	1269.72	ALAAHKYLLVE	ALAAHKYLLVE	55	11	7.79	53	9	9	4	0	3444.53	6.7078		15584	8.6	b5b6b7b10y2y2°y3y8y10y11	36.1743	1181	135.081	95.0806	0.0027	Green	12444	1269.72	1269.72
0	PDIA1A_HUMAN	P07237.3A	RecName: Full=Protein disulfide-isomerase; Short=PDI; Mutus Gp; AltName: Full=Cellular thyroid hormone-binding protein	Regular	1481.34	0	60627	1151	97	37	76.85	56806720	4844036	11362850			Green		0	43	Pass2	MissedCleavage	None	1902.01	WDKQPVKVLVGKNFED	WDKQPVKVLVGKNFED	382	16	6.95	41	11	11	4	1	4102.15	6.7837	Identified	12747	3.3	b1b2°b3b3°b4b4*b4°b6*b6°b8b10b11°b13*b13°b15y3°y6*y9y10y11y12y12°y14y16*	35.2971	1781	177.638	137.638	0.0001	Green	11917	1902.01	1902.01
0	PDIA1A_HUMAN	P07237.3A	RecName: Full=Protein disulfide-isomerase; Short=PDI; Mutus Gp; AltName: Full=Cellular thyroid hormone-binding protein	Regular	1481.34	0	60627	1151	97	37	76.85	56806720	4844036	11362850			Green		0	47	Pass2	MissedCleavage	None	1443.71	YDGKLSNFKTAAE	YDGKLSNFKTAAE	286	13	6.78	32	11	11	6	2	4027.5	6.7757		16448	2.7	b2b3b4b5b5°b7*b8b10b11b11*b12y2y2°y11y12y13*	39.4683	1314	145.041	105.041	0.0001	Green	14669	1443.71	1443.71
0	PDIA1A_HUMAN	P07237.3A	RecName: Full=Protein disulfide-isomerase; Short=PDI; Mutus Gp; AltName: Full=Cellular thyroid hormone-binding protein	Regular	1481.34	0	60627	1151	97	37	76.85	56806720	4844036	11362850			Green		0	73	Pass2	VarMod	Acetyl+K(6)	1447.71	NIVIAKMDSTANE	NIVIAKMDSTANE	437	13	4.07	89	12	12	9	5	3402.83	6.7025		7022	5.2	b2b3b3*b4b5b5*b6b6*b7b7*b10°b11°b13*b13°y2*y3*y5y7y7*y7°y8y9y9*y10y11y11*	34.4405	1304	144.304	104.304	0.0006	Green	11430	1447.71	1447.71
0	PDIA1A_HUMAN	P07237.3A	RecName: Full=Protein disulfide-isomerase; Short=PDI; Mutus Gp; AltName: Full=Cellular thyroid hormone-binding protein	Regular	1481.34	0	60627	1151	97	37	76.85	56806720	4844036	11362850			Green		0	85	Pass2	VarMod	Acetyl+K(*)	1466.79	KDGVVLFKKFDE	KDGVVLFKKFDE	218	12	6.73	72	6	6	2	1	669.77	5.9966		3926	2.6	b1b2b2°b6°b10b10°y5°y9y11y11°y12	34.2833	1348	147.532	58.3547	0.0001	Yellow	11363	1466.79	1466.79
0	PDIA1A_HUMAN	P07237.3A	RecName: Full=Protein disulfide-isomerase; Short=PDI; Mutus Gp; AltName: Full=Cellular thyroid hormone-binding protein	Regular	1481.34	0	60627	1151	97	37	76.85	56806720	4844036	11362850			Green		0	41	Pass2	MissedCleavage	None	1551.78	RTVIDYNGERTLD	RTVIDYNGERTLD	470	13	4.31	49	11	11	7	3	3462.44	6.71		15888	5.5	b1b2b3b4b5b6b7°b9*b10°b11b11*b12b12*y1y1°y2y7*y8y8*y12*y13*	22.8192	1411	152.094	61.3957	0.0007	Green	5398	1551.78	1551.78
0	PDIA1A_HUMAN	P07237.3A	RecName: Full=Protein disulfide-isomerase; Short=PDI; Mutus Gp; AltName: Full=Cellular thyroid hormone-binding protein	Regular	1481.34	0	60627	1151	97	37	76.85	56806720	4844036	11362850			Green		0	82	Pass2	VarMod	Acetyl+K(2);Acetyl+K(4)	1690.88	GKIKPHLMSQELPE	GKIKPHLMSQELPE	367	14	7.81	82	8	8	2	1	1759.43	6.416	Identified	7073	3.8	b4b6b7b9b11b12b12*b12°y2y8°y13°y14	34.1972	1517	159.619	119.619	0.0002	Green	11331	1690.89	1690.89
0	PDIA1A_HUMAN	P07237.3A	RecName: Full=Protein disulfide-isomerase; Short=PDI; Mutus Gp; AltName: Full=Cellular thyroid hormone-binding protein	Regular	1481.34	0	60627	1151	97	37	76.85	56806720	4844036	11362850			Green		0	45	Pass2	MissedCleavage	None	1786.98	WDKQPVKVLVGKNFE	WDKQPVKVLVGKNFE	382	15	9.8	39	14	14	10	2	2708.42	6.6034	Identified	25081	2.9	b1b2b2°b3b4b4*b6b6*b6°b7b7*b8b8°b9b10b11b11*b11°b12b12°b13b14*y3*y5y14	32.9836	1690	171.534	74.3561	0.0001	Green	10856	1786.98	1786.98
0	PDIA1A_HUMAN	P07237.3A	RecName: Full=Protein disulfide-isomerase; Short=PDI; Mutus Gp; AltName: Full=Cellular thyroid hormone-binding protein	Regular	1481.34	0	60627	1151	97	37	76.85	56806720	4844036	11362850			Green		0	42	Pass2	MissedCleavage	None	2380.3	IVNWLKKRTGPAATTLPDGAAAE	IVNWLKKRTGPAATTLPDGAAAE	143	23	10	20	15	15	5	3	2599.71	6.5856	Identified	9008	6.2	b2b4b5b8b8*b9*b10*b12b14°b15b15°b16b17*b18*b19b20b20*b21b21°y2y5°y7y10y17y18	29.5093	2244	207.225	98.1498	0.0005	Green	9253	2380.29	2380.29
0	PDIA1A_HUMAN	P07237.3A	RecName: Full=Protein disulfide-isomerase; Short=PDI; Mutus Gp; AltName: Full=Cellular thyroid hormone-binding protein	Regular	1481.34	0	60627	1151	97	37	76.85	56806720	4844036	11362850			Green		0	7	Pass1	PepFrag1	None	1165.62	GKLSNFKTAAE	GKLSNFKTAAE	288	11	10.01	1	10	10	4	2	2443.47	6.5587		3585	4.5	b2b4b4°b5*b5°b6b7b9b9*b10b10*b11*y5y6y6°y8y9y9°y11*	16.5836	1082	127.422	87.422	0.0005	Green	1146	1165.62	1165.62
0	PDIA1A_HUMAN	P07237.3A	RecName: Full=Protein disulfide-isomerase; Short=PDI; Mutus Gp; AltName: Full=Cellular thyroid hormone-binding protein	Regular	1481.34	0	60627	1151	97	37	76.85	56806720	4844036	11362850			Green		1	1	Pass1	PepFrag1	None	868.493	FFGLKKE	FFGLKKE	322	7	9.79	13	4	4	0	1	2043.03	6.4809		193411	6	b2b5y2y5°y6°y7	23.4558	821	106.004	66.0039	0.0365	Green	5658	868.492	868.492
0	PDIA1A_HUMAN	P07237.3A	RecName: Full=Protein disulfide-isomerase; Short=PDI; Mutus Gp; AltName: Full=Cellular thyroid hormone-binding protein	Regular	1481.34	0	60627	1151	97	37	76.85	56806720	4844036	11362850			Green		0	74	Pass2	VarMod	Acetyl+K(3)	910.503	GFKKFLE	GFKKFLE	483	7	10.01	63	8	8	4	2	8196.56	7.0843		13444	4.1	b2b3b4b5b6y3y5y7	32.948	821	106.004	66.0039	0.0006	Green	10754	910.503	910.503
0	PDIA1A_HUMAN	P07237.3A	RecName: Full=Protein disulfide-isomerase; Short=PDI; Mutus Gp; AltName: Full=Cellular thyroid hormone-binding protein	Regular	1481.34	0	60627	1151	97	37	76.85	56806720	4844036	11362850			Green		0	83	Pass2	VarMod	Acetyl+K(5)	1089.56	QTAPKIFGGE	QTAPKIFGGE	261	10	6.7	58	10	10	5	4	4008.58	6.7736	Identified	6128	3.3	b2b2*b2°b3b5b6b7b7°y2°y3y3°y4y7y8y10	31.9896	963	117.899	77.8991	0.0002	Green	10425	1089.56	1089.56
0	PDIA1A_HUMAN	P07237.3A	RecName: Full=Protein disulfide-isomerase; Short=PDI; Mutus Gp; AltName: Full=Cellular thyroid hormone-binding protein	Regular	1481.34	0	60627	1151	97	37	76.85	56806720	4844036	11362850			Green		0	36	Pass2	MissedCleavage	None	1425.73	VAVIGFFKDVESD	VAVIGFFKDVESD	173	13	3.69	22	10	10	5	1	2035.84	6.4794		29085	8.2	b11b13y1y1°y2y6y7y8y9y9°y10y13	42.8705	1323	145.702	105.702	0.0021	Green	17038	1425.73	1425.73
0	PDIA1A_HUMAN	P07237.3A	RecName: Full=Protein disulfide-isomerase; Short=PDI; Mutus Gp; AltName: Full=Cellular thyroid hormone-binding protein	Regular	1481.34	0	60627	1151	97	37	76.85	56806720	4844036	11362850			Green		0	10	Pass1	PepFrag1	None	1485.88	KQPVKVLVGKNFE	KQPVKVLVGKNFE	384	13	10.51	14	10	10	6	0	1586.26	6.371	Identified	17785	2.5	b2b4b4*b5b6b6*b7b7*b8b9b9*b11*b13*y1y2y2°y10y11*	32.9893	1436	153.885	113.885	0.0001	Green	10887	1485.88	1485.88
0	PDIA1A_HUMAN	P07237.3A	RecName: Full=Protein disulfide-isomerase; Short=PDI; Mutus Gp; AltName: Full=Cellular thyroid hormone-binding protein	Regular	1481.34	0	60627	1151	97	37	76.85	56806720	4844036	11362850			Green		0	9	Pass1	PepFrag1	None	1711.02	IKTHILLFLPKSVSD	IKTHILLFLPKSVSD	271	15	10.01	12	9	9	4	2	1541.94	6.3587	Identified	1542	3	b2b3b4b5b6b12°y4°y6y10y12y14	37.8927	1668	170.042	73.3615	0.0001	Green	13200	1711.01	1711.01
0	PDIA1A_HUMAN	P07237.3A	RecName: Full=Protein disulfide-isomerase; Short=PDI; Mutus Gp; AltName: Full=Cellular thyroid hormone-binding protein	Regular	1481.34	0	60627	1151	97	37	76.85	56806720	4844036	11362850			Green		0	53	Pass2	MissedCleavage	None	1327.62	SDHTDNQRILE	SDHTDNQRILE	311	11	4.3	34	8	8	2	2	1518	6.3519		21686	1.9	b1b2°b3b3°b4°b5b5°b6b7b7*b9y5y5*y5°y6*y8°y10	42.9569	1181	135.081	95.0806	0	Green	17237	1327.63	1327.63
0	PDIA1A_HUMAN	P07237.3A	RecName: Full=Protein disulfide-isomerase; Short=PDI; Mutus Gp; AltName: Full=Cellular thyroid hormone-binding protein	Regular	1481.34	0	60627	1151	97	37	76.85	56806720	4844036	11362850			Green		0	55	Pass2	MissedCleavage	None	817.441	QKAVKDE	QKAVKDE	519	7	6.78	51	3	3	1	0	1310.92	6.2882		4828	1	b1*b2b5b5*b6b6°y4°	17.1688	756	100.332	60.3323	0	Green	1572	817.439	817.439
0	PDIA1A_HUMAN	P07237.3A	RecName: Full=Protein disulfide-isomerase; Short=PDI; Mutus Gp; AltName: Full=Cellular thyroid hormone-binding protein	Regular	1481.34	0	60627	1151	97	37	76.85	56806720	4844036	11362850			Green		0	8	Pass1	PepFrag1	None	903.497	NIVIAKMD	NIVIAKMD	437	8	6.34	3	3	3	1	0	1173.95	6.2403		3022	2.6	y3y5y6	25.7021	866	109.843	69.8428	0.0001	Green	7319	903.497	903.497
0	PDIA1A_HUMAN	P07237.3A	RecName: Full=Protein disulfide-isomerase; Short=PDI; Mutus Gp; AltName: Full=Cellular thyroid hormone-binding protein	Regular	1481.34	0	60627	1151	97	37	76.85	56806720	4844036	11362850			Green		0	63	Pass2	VarMod	Acetyl+K(8)	1569.84	DHVLVLRKSNFAE	DHVLVLRKSNFAE	42	13	7.92	66	16	16	12	5	9045.22	7.1271		41791	8	b2b2°b3b3°b4b4°b5b5°b7b8b9b9°b10b10*b10°b11b11*b12b12°b13*y2y3°y7y8y9y10y11y11*y13*	31.1246	1430	153.456	62.3039	0.0019	Green	10038	1569.84	1569.84
0	PDIA1A_HUMAN	P07237.3A	RecName: Full=Protein disulfide-isomerase; Short=PDI; Mutus Gp; AltName: Full=Cellular thyroid hormone-binding protein	Regular	1481.34	0	60627	1151	97	37	76.85	56806720	4844036	11362850			Green		0	32	Pass2	MissedCleavage	None	997.535	FFGLKKEE	FFGLKKEE	322	8	6.89	35	5	5	0	1	1142.59	6.2285		115248	8	b2b5b7°y4y6y8	23.7591	930	115.19	75.19	0.0128	Green	6299	997.535	997.535
0	PDIA1A_HUMAN	P07237.3A	RecName: Full=Protein disulfide-isomerase; Short=PDI; Mutus Gp; AltName: Full=Cellular thyroid hormone-binding protein	Regular	1481.34	0	60627	1151	97	37	76.85	56806720	4844036	11362850			Green		0	14	Pass2	PepFrag2	None	1412.8	HVLVLRKSNFAE	HVLVLRKSNFAE	43	12	9.98	10	12	12	6	2	1137.01	6.2264		38833	3.1	b1b2b3b4b5b7b9b9°b10b11b11*b11°y2y2°y5y9°y12	23.6532	1339	146.875	57.9164	0.0001	Green	6106	1412.79	1412.79
0	PDIA1A_HUMAN	P07237.3A	RecName: Full=Protein disulfide-isomerase; Short=PDI; Mutus Gp; AltName: Full=Cellular thyroid hormone-binding protein	Regular	1481.34	0	60627	1151	97	37	76.85	56806720	4844036	11362850			Green		0	13	Pass1	PepFrag1	None	3400.51	GSSHHHHHHSSGLVPRGSHMASMTGGQQMGRD	GSSHHHHHHSSGLVPRGSHMASMTGGQQMGRD	1	32	10.89	9	12	12	4	0	1085.49	6.2063	Identified	3511	1.1	b4°b5°b6°b9b10b12°b13b16°b17b18b20b21b25°b31b31°b32b32°y3°y4y17°y18y18*y18°y19*y26y30*y31*	16.1811	3018	252.487	60.9948	0	Green	941	3400.5	3400.5
0	PDIA1A_HUMAN	P07237.3A	RecName: Full=Protein disulfide-isomerase; Short=PDI; Mutus Gp; AltName: Full=Cellular thyroid hormone-binding protein	Regular	1481.34	0	60627	1151	97	37	76.85	56806720	4844036	11362850			Green		0	58	Pass2	VarMod	Oxidation+M(7)	1649.81	NIVIAKMDSTANEVE	NIVIAKMDSTANEVE	437	15	3.82	91	12	12	7	1	4422.29	6.8163		35162	10.5	b7b8b8*b9b9*b9°b10b11*b11°b12b12*b12°b13b13*b13°b15y8y9°y10y11y11°y12y12°y13y14°	29.84	1518	159.689	119.689	0.0035	Green	9422	1649.8	1649.8
0	PDIA1A_HUMAN	P07237.3A	RecName: Full=Protein disulfide-isomerase; Short=PDI; Mutus Gp; AltName: Full=Cellular thyroid hormone-binding protein	Regular	1481.34	0	60627	1151	97	37	76.85	56806720	4844036	11362850			Green		0	94	Pass2	VarMod	Acetyl+K(1);Acetyl+K(5)	2117.13	KQPVKVLVGKNFEDVAFD	KQPVKVLVGKNFEDVAFD	384	18	6.73	88	2	2	0	0	534.561	5.8987	Identified	815	1.6	b9*b15*b16°b17°b18y4°y8°y14*y15°y16°y18y18*	29.6048	1925	187.088	53.5442	0	Yellow	9338	2117.13	2117.13
0	PDIA1A_HUMAN	P07237.3A	RecName: Full=Protein disulfide-isomerase; Short=PDI; Mutus Gp; AltName: Full=Cellular thyroid hormone-binding protein	Regular	1481.34	0	60627	1151	97	37	76.85	56806720	4844036	11362850			Green		0	16	Pass2	PepFrag2	None	1092.57	SAKQFLQAAE	SAKQFLQAAE	186	10	6.73	11	7	7	4	0	1084.58	6.2059		6106	1.3	b1b2b2°b3°b4b4*b4°b5b7b8b9y2°	27.2077	1005	121.303	202.605	0	Green	8068	1092.56	1092.56
0	PDIA1A_HUMAN	P07237.3A	RecName: Full=Protein disulfide-isomerase; Short=PDI; Mutus Gp; AltName: Full=Cellular thyroid hormone-binding protein	Regular	1481.34	0	60627	1151	97	37	76.85	56806720	4844036	11362850			Green		0	44	Pass2	MissedCleavage	None	1242.64	VFSKYQLDKD	VFSKYQLDKD	210	10	6.84	24	8	8	7	0	1081.91	6.2048		3152	2.6	b9*y2y2°y3y4y5y5*y6y7y8y8°y9	19.9271	1144	132.244	92.2443	0.0001	Green	3679	1242.63	1242.63
0	PDIA1A_HUMAN	P07237.3A	RecName: Full=Protein disulfide-isomerase; Short=PDI; Mutus Gp; AltName: Full=Cellular thyroid hormone-binding protein	Regular	1481.34	0	60627	1151	97	37	76.85	56806720	4844036	11362850			Green		0	5	Pass1	PepFrag1	None	2034.94	FYAPWCGHCKQLAPIWD	FYAPWCGHCKQLAPIWD	410	17	7.01	7	10	10	6	1	1035.59	6.198	Identified	3809	6.1	b2b4b5y2y3y4y14y15y16y17	43.9728	1842	181.671	81.1141	0.004	Green	29782	2034.95	2034.95
0	PDIA1A_HUMAN	P07237.3A	RecName: Full=Protein disulfide-isomerase; Short=PDI; Mutus Gp; AltName: Full=Cellular thyroid hormone-binding protein	Regular	1481.34	0	60627	1151	97	37	76.85	56806720	4844036	11362850			Green		0	46	Pass2	MissedCleavage	None	662.336	GEVTKE	GEVTKE	236	6	4.26	27	5	5	3	1	802.644	6.0752		1607	2	b2b2°b3b4b5b5°y2	16.5475	599	85.9101	131.82	0.0001	Green	1104	662.338	662.338
0	PDIA1A_HUMAN	P07237.3A	RecName: Full=Protein disulfide-isomerase; Short=PDI; Mutus Gp; AltName: Full=Cellular thyroid hormone-binding protein	Regular	1481.34	0	60627	1151	97	37	76.85	56806720	4844036	11362850			Green		0	49	Pass2	MissedCleavage	None	1066.52	RTVIDYNGE	RTVIDYNGE	470	9	4.07	46	5	5	4	0	762.061	6.0526		2368	2.1	b3b4b5b6b7y1°	20.1394	955	117.245	77.2452	0.0001	Green	3828	1066.52	1066.52
0	PDIA1A_HUMAN	P07237.3A	RecName: Full=Protein disulfide-isomerase; Short=PDI; Mutus Gp; AltName: Full=Cellular thyroid hormone-binding protein	Regular	1481.34	0	60627	1151	97	37	76.85	56806720	4844036	11362850			Green		0	12	Pass1	PepFrag1	None	868.493	GFKKFLE	GFKKFLE	483	7	10.01	7	5	5	0	0	716.108	6.0256		1004	1	b4b6y2y2°y5y7	30.5184	821	106.004	66.0039	0	Green	9802	868.493	868.493
0	PDIA1A_HUMAN	P07237.3A	RecName: Full=Protein disulfide-isomerase; Short=PDI; Mutus Gp; AltName: Full=Cellular thyroid hormone-binding protein	Regular	1481.34	0	60627	1151	97	37	76.85	56806720	4844036	11362850			Green		0	51	Pass2	MissedCleavage	None	997.422	YTAGREADD	YTAGREADD	134	9	3.69	19	6	6	2	3	673.584	5.999		3513	2	b3b5b6y3y3°y4y6	26.5134	855	108.911	68.9107	0.0001	Yellow	7732	997.417	997.417
1347	RL24_ECO24	RL24_ECO24	RecName: Full=50S ribosomal protein L24	Regular	449.9	4.76	11316.2	32	5	8	22.12	15147	0	14750			Yellow	340 1346 1545 5705 6188 6189 6190 7030 7031 7032 7033 7034 7035 7036 7037 8485 8730 8831 10863 10868	1	1	Pass1	PepFrag1	None	2436.41	GINLVKKHQKPVPALNQPGGIVE	GINLVKKHQKPVPALNQPGGIVE	37	23	10.55	180	13	13	6	3	2034.33	5.9615	Identified	4526	3.4	b2b3*b6b8*b9*b12b16b16*b17b18b19b20b21b22y2y6y8*y9*y11y11*y11°y12*	25.5296	2344	213.336	66.6681	0.3877	Yellow	7207	2436.41	2436.41
0	PDIA1A_HUMAN	P07237.3A	RecName: Full=Protein disulfide-isomerase; Short=PDI; Mutus Gp; AltName: Full=Cellular thyroid hormone-binding protein	Regular	1481.34	0	60627	1151	97	37	76.85	56806720	4844036	11362850			Green		0	97	Pass2	VarMod	Acetyl+K(6);Acetyl+K(7)	1983	GVVLFKKFDEGRNNFE	GVVLFKKFDEGRNNFE	220	16	7.11	73	4	4	0	0	414.713	5.7884		967	0.9	b9°b10b13*b13°b14b15°y11*y13*y14y15°y16y16*	28.9751	1754	175.838	77.2253	0	Yellow	8996	1982.99	1982.99
6190	RL24_ECO27	RL24_ECO27	RecName: Full=50S ribosomal protein L24	Regular	449.9	6.25	11346.3	25	4	8	22.12	9077	0	11563			Yellow	340 1346 1347 1545 5705 6188 6189 7030 7031 7032 7033 7034 7035 7036 7037 8485 8730 8831 10863 10868	1	1	Pass1	PepFrag1	None	2436.41	GINLVKKHQKPVPALNQPGGIVE	GINLVKKHQKPVPALNQPGGIVE	37	23	10.55	158	13	13	6	3	2034.33	5.9615	Identified	4526	3.4	b2b3*b6b8*b9*b12b16b16*b17b18b19b20b21b22y2y6y8*y9*y11y11*y11°y12*	25.5296	2344	213.336	66.6681	0.647	Yellow	7207	2436.41	2436.41
0	PDIA1A_HUMAN	P07237.3A	RecName: Full=Protein disulfide-isomerase; Short=PDI; Mutus Gp; AltName: Full=Cellular thyroid hormone-binding protein	Regular	1481.34	0	60627	1151	97	37	76.85	56806720	4844036	11362850			Green		0	123	Pass2	InSource	Acetyl+K(2)	1291.68	GKIKPHLMSQE	GKIKPHLMSQELPE	367	11	10.01	80	1	1	0	0	295.352	0	Missing	195	0	y4y5°	28.3531	1194	136.07	96.07	0	Green	8650	1291.68	1291.68
0	PDIA1A_HUMAN	P07237.3A	RecName: Full=Protein disulfide-isomerase; Short=PDI; Mutus Gp; AltName: Full=Cellular thyroid hormone-binding protein	Regular	1481.34	0	60627	1151	97	37	76.85	56806720	4844036	11362850			Green		0	86	Pass2	VarMod	Acetyl+K(2);Oxidation+M(8)	1664.87	GKIKPHLMSQELPE	GKIKPHLMSQELPE	367	14	7.81	84	2	2	0	0	609.538	5.9557	Identified	489	2.4	b12y7y12°	28.3383	1517	159.619	66.4124	0.0001	Yellow	8638	1664.87	1664.87
0	PDIA1A_HUMAN	P07237.3A	RecName: Full=Protein disulfide-isomerase; Short=PDI; Mutus Gp; AltName: Full=Cellular thyroid hormone-binding protein	Regular	1481.34	0	60627	1151	97	37	76.85	56806720	4844036	11362850			Green		0	71	Pass2	VarMod	Acetyl+K(*)	1648.87	GKIKPHLMSQELPE	GKIKPHLMSQELPE	367	14	7.81	80	10	10	4	3	1961.9	6.4633	Identified	13367	5.7	b4b7b8b10b11b12b12°b14b14*b14°y2y3y4°y8°y10y11°	28.3345	1517	159.619	66.4124	0.0007	Green	8629	1648.87	1648.87
7037	RL24_ECO45	RL24_ECO45	RecName: Full=50S ribosomal protein L24	Regular	449.9	12.5	11346.3	25	4	8	22.12	9077	0	11563			Yellow	340 1346 1347 1545 5705 6188 6189 6190 7030 7031 7032 7033 7034 7035 7036 8485 8730 8831 10863 10868	1	1	Pass1	PepFrag1	None	2436.41	GINLVKKHQKPVPALNQPGGIVE	GINLVKKHQKPVPALNQPGGIVE	37	23	10.55	119	13	13	6	3	2034.33	5.9615	Identified	4526	3.4	b2b3*b6b8*b9*b12b16b16*b17b18b19b20b21b22y2y6y8*y9*y11y11*y11°y12*	25.5296	2344	213.336	66.6681	0.647	Yellow	7207	2436.41	2436.41
6189	RL24_ECO55	RL24_ECO55	RecName: Full=50S ribosomal protein L24	Regular	449.9	5.88	11316.2	32	5	8	22.12	15147	0	14750			Yellow	340 1346 1347 1545 5705 6188 6190 7030 7031 7032 7033 7034 7035 7036 7037 8485 8730 8831 10863 10868	1	1	Pass1	PepFrag1	None	2436.41	GINLVKKHQKPVPALNQPGGIVE	GINLVKKHQKPVPALNQPGGIVE	37	23	10.55	162	13	13	6	3	2034.33	5.9615	Identified	4526	3.4	b2b3*b6b8*b9*b12b16b16*b17b18b19b20b21b22y2y6y8*y9*y11y11*y11°y12*	25.5296	2344	213.336	66.6681	0.3877	Yellow	7207	2436.41	2436.41
0	PDIA1A_HUMAN	P07237.3A	RecName: Full=Protein disulfide-isomerase; Short=PDI; Mutus Gp; AltName: Full=Cellular thyroid hormone-binding protein	Regular	1481.34	0	60627	1151	97	37	76.85	56806720	4844036	11362850			Green		0	65	Pass2	VarMod	Acetyl+K(2)	1648.87	GKIKPHLMSQELPE	GKIKPHLMSQELPE	367	14	7.81	79	13	13	7	2	4269.79	6.8011	Identified	24692	7.4	b3b5b7b8b9b9°b10b10°b11b11*b12b12*b12°b14y2y3y4°y12y13	28.0528	1517	159.619	66.4124	0.0014	Green	8523	1648.87	1648.87
0	PDIA1A_HUMAN	P07237.3A	RecName: Full=Protein disulfide-isomerase; Short=PDI; Mutus Gp; AltName: Full=Cellular thyroid hormone-binding protein	Regular	1481.34	0	60627	1151	97	37	76.85	56806720	4844036	11362850			Green		0	115	Pass2	InSource	Acetyl+K(2)	1291.68	GKIKPHLMSQE	GKIKPHLMSQELPE	367	11	10.01	79	1	1	0	0	328.593	0	Identified	1686	0	b9°b10y2°y4°y7*y7°	28.0519	1194	136.07	96.07	0.0001	Green	8520	1291.68	1291.68
0	PDIA1A_HUMAN	P07237.3A	RecName: Full=Protein disulfide-isomerase; Short=PDI; Mutus Gp; AltName: Full=Cellular thyroid hormone-binding protein	Regular	1481.34	0	60627	1151	97	37	76.85	56806720	4844036	11362850			Green		0	78	Pass2	VarMod	Acetyl+K(1)	1527.89	KQPVKVLVGKNFE	KQPVKVLVGKNFE	384	13	10.51	62	5	5	1	2	1219.07	6.2567	Identified	2053	4.1	b2b6y1°y3*y5*y6y7y8*y11	27.9649	1436	153.885	62.5899	0.0003	Green	8465	1527.88	1527.88
10868	RL24_ECO57	RL24_ECO57	RecName: Full=50S ribosomal protein L24	Regular	449.9	33.33	11316.2	32	5	8	22.12	15147	0	14750			Yellow	340 1346 1347 1545 5705 6188 6189 6190 7030 7031 7032 7033 7034 7035 7036 7037 8485 8730 8831 10863	1	1	Pass1	PepFrag1	None	2436.41	GINLVKKHQKPVPALNQPGGIVE	GINLVKKHQKPVPALNQPGGIVE	37	23	10.55	97	13	13	6	3	2034.33	5.9615	Identified	4526	3.4	b2b3*b6b8*b9*b12b16b16*b17b18b19b20b21b22y2y6y8*y9*y11y11*y11°y12*	25.5296	2344	213.336	66.6681	0.3877	Yellow	7207	2436.41	2436.41
7036	RL24_ECO5E	RL24_ECO5E	RecName: Full=50S ribosomal protein L24	Regular	449.9	11.11	11316.2	32	5	8	22.12	15147	0	14750			Yellow	340 1346 1347 1545 5705 6188 6189 6190 7030 7031 7032 7033 7034 7035 7037 8485 8730 8831 10863 10868	1	1	Pass1	PepFrag1	None	2436.41	GINLVKKHQKPVPALNQPGGIVE	GINLVKKHQKPVPALNQPGGIVE	37	23	10.55	123	13	13	6	3	2034.33	5.9615	Identified	4526	3.4	b2b3*b6b8*b9*b12b16b16*b17b18b19b20b21b22y2y6y8*y9*y11y11*y11°y12*	25.5296	2344	213.336	66.6681	0.3877	Yellow	7207	2436.41	2436.41
7035	RL24_ECO7I	RL24_ECO7I	RecName: Full=50S ribosomal protein L24	Regular	449.9	10	11316.2	32	5	8	22.12	15147	0	14750			Yellow	340 1346 1347 1545 5705 6188 6189 6190 7030 7031 7032 7033 7034 7036 7037 8485 8730 8831 10863 10868	1	1	Pass1	PepFrag1	None	2436.41	GINLVKKHQKPVPALNQPGGIVE	GINLVKKHQKPVPALNQPGGIVE	37	23	10.55	128	13	13	6	3	2034.33	5.9615	Identified	4526	3.4	b2b3*b6b8*b9*b12b16b16*b17b18b19b20b21b22y2y6y8*y9*y11y11*y11°y12*	25.5296	2344	213.336	66.6681	0.3877	Yellow	7207	2436.41	2436.41
0	PDIA1A_HUMAN	P07237.3A	RecName: Full=Protein disulfide-isomerase; Short=PDI; Mutus Gp; AltName: Full=Cellular thyroid hormone-binding protein	Regular	1481.34	0	60627	1151	97	37	76.85	56806720	4844036	11362850			Green		0	69	Pass2	VarMod	Acetyl+K(5)	1286.7	IRLAKVDATEE	IRLAKVDATEE	95	11	4.44	68	12	12	6	3	4718.22	6.8444		15050	6.1	b2b3b4b5b6b8b9°b11y2y2°y3y3°y4°y5y6y6°y11	26.1309	1172	134.393	94.3934	0.0011	Green	7619	1286.69	1286.69
0	PDIA1A_HUMAN	P07237.3A	RecName: Full=Protein disulfide-isomerase; Short=PDI; Mutus Gp; AltName: Full=Cellular thyroid hormone-binding protein	Regular	1481.34	0	60627	1151	97	37	76.85	56806720	4844036	11362850			Green		0	147	Pass2	InSource	Acetyl+K(5)	909.552	IRLAKVDA	IRLAKVDATEE	95	8	10.19	68	0	0	0	0	115.16	0		0	0		26.1259	861	109.42	178.839	0	Green	7613	909.554	909.554
6188	RL24_ECO81	RL24_ECO81	RecName: Full=50S ribosomal protein L24	Regular	449.9	5.56	11346.3	25	4	8	22.12	9077	0	11563			Yellow	340 1346 1347 1545 5705 6189 6190 7030 7031 7032 7033 7034 7035 7036 7037 8485 8730 8831 10863 10868	1	1	Pass1	PepFrag1	None	2436.41	GINLVKKHQKPVPALNQPGGIVE	GINLVKKHQKPVPALNQPGGIVE	37	23	10.55	167	13	13	6	3	2034.33	5.9615	Identified	4526	3.4	b2b3*b6b8*b9*b12b16b16*b17b18b19b20b21b22y2y6y8*y9*y11y11*y11°y12*	25.5296	2344	213.336	66.6681	0.647	Yellow	7207	2436.41	2436.41
7034	RL24_ECO8A	RL24_ECO8A	RecName: Full=50S ribosomal protein L24	Regular	449.9	9.09	11316.2	32	5	8	22.12	15147	0	14750			Yellow	340 1346 1347 1545 5705 6188 6189 6190 7030 7031 7032 7033 7035 7036 7037 8485 8730 8831 10863 10868	1	1	Pass1	PepFrag1	None	2436.41	GINLVKKHQKPVPALNQPGGIVE	GINLVKKHQKPVPALNQPGGIVE	37	23	10.55	133	13	13	6	3	2034.33	5.9615	Identified	4526	3.4	b2b3*b6b8*b9*b12b16b16*b17b18b19b20b21b22y2y6y8*y9*y11y11*y11°y12*	25.5296	2344	213.336	66.6681	0.3877	Yellow	7207	2436.41	2436.41
5705	RL24_ECOBW	RL24_ECOBW	RecName: Full=50S ribosomal protein L24	Regular	449.9	5.26	11316.2	32	5	8	22.12	15147	0	14750			Yellow	340 1346 1347 1545 6188 6189 6190 7030 7031 7032 7033 7034 7035 7036 7037 8485 8730 8831 10863 10868	1	1	Pass1	PepFrag1	None	2436.41	GINLVKKHQKPVPALNQPGGIVE	GINLVKKHQKPVPALNQPGGIVE	37	23	10.55	171	13	13	6	3	2034.33	5.9615	Identified	4526	3.4	b2b3*b6b8*b9*b12b16b16*b17b18b19b20b21b22y2y6y8*y9*y11y11*y11°y12*	25.5296	2344	213.336	66.6681	0.3877	Yellow	7207	2436.41	2436.41
7033	RL24_ECODH	RL24_ECODH	RecName: Full=50S ribosomal protein L24	Regular	449.9	8.33	11316.2	32	5	8	22.12	15147	0	14750			Yellow	340 1346 1347 1545 5705 6188 6189 6190 7030 7031 7032 7034 7035 7036 7037 8485 8730 8831 10863 10868	1	1	Pass1	PepFrag1	None	2436.41	GINLVKKHQKPVPALNQPGGIVE	GINLVKKHQKPVPALNQPGGIVE	37	23	10.55	138	13	13	6	3	2034.33	5.9615	Identified	4526	3.4	b2b3*b6b8*b9*b12b16b16*b17b18b19b20b21b22y2y6y8*y9*y11y11*y11°y12*	25.5296	2344	213.336	66.6681	0.3877	Yellow	7207	2436.41	2436.41
1346	RL24_ECOHS	RL24_ECOHS	RecName: Full=50S ribosomal protein L24	Regular	449.9	4.55	11316.2	32	5	8	22.12	15147	0	14750			Yellow	340 1347 1545 5705 6188 6189 6190 7030 7031 7032 7033 7034 7035 7036 7037 8485 8730 8831 10863 10868	1	1	Pass1	PepFrag1	None	2436.41	GINLVKKHQKPVPALNQPGGIVE	GINLVKKHQKPVPALNQPGGIVE	37	23	10.55	185	13	13	6	3	2034.33	5.9615	Identified	4526	3.4	b2b3*b6b8*b9*b12b16b16*b17b18b19b20b21b22y2y6y8*y9*y11y11*y11°y12*	25.5296	2344	213.336	66.6681	0.3877	Yellow	7207	2436.41	2436.41
0	PDIA1A_HUMAN	P07237.3A	RecName: Full=Protein disulfide-isomerase; Short=PDI; Mutus Gp; AltName: Full=Cellular thyroid hormone-binding protein	Regular	1481.34	0	60627	1151	97	37	76.85	56806720	4844036	11362850			Green		0	56	Pass2	VarMod	Oxidation+M(7)	1421.69	NIVIAKMDSTANE	NIVIAKMDSTANE	437	13	4.07	90	10	10	7	0	8423.24	7.0961		51979	11.3	b9b10b10*b11°b12y7y7°y8y8*y9y9*y9°y10y11y11°y12y12°y13	25.8504	1304	144.304	104.304	0.0049	Green	7385	1421.69	1421.69
1545	RL24_ECOK1	RL24_ECOK1	RecName: Full=50S ribosomal protein L24	Regular	449.9	5	11346.3	25	4	8	22.12	9077	0	11563			Yellow	340 1346 1347 5705 6188 6189 6190 7030 7031 7032 7033 7034 7035 7036 7037 8485 8730 8831 10863 10868	1	1	Pass1	PepFrag1	None	2436.41	GINLVKKHQKPVPALNQPGGIVE	GINLVKKHQKPVPALNQPGGIVE	37	23	10.55	176	13	13	6	3	2034.33	5.9615	Identified	4526	3.4	b2b3*b6b8*b9*b12b16b16*b17b18b19b20b21b22y2y6y8*y9*y11y11*y11°y12*	25.5296	2344	213.336	66.6681	0.647	Yellow	7207	2436.41	2436.41
8831	RL24_ECOL5	RL24_ECOL5	RecName: Full=50S ribosomal protein L24	Regular	449.9	20	11346.3	25	4	8	22.12	9077	0	11563			Yellow	340 1346 1347 1545 5705 6188 6189 6190 7030 7031 7032 7033 7034 7035 7036 7037 8485 8730 10863 10868	1	1	Pass1	PepFrag1	None	2436.41	GINLVKKHQKPVPALNQPGGIVE	GINLVKKHQKPVPALNQPGGIVE	37	23	10.55	106	13	13	6	3	2034.33	5.9615	Identified	4526	3.4	b2b3*b6b8*b9*b12b16b16*b17b18b19b20b21b22y2y6y8*y9*y11y11*y11°y12*	25.5296	2344	213.336	66.6681	0.647	Yellow	7207	2436.41	2436.41
10863	RL24_ECOL6	RL24_ECOL6	RecName: Full=50S ribosomal protein L24	Regular	449.9	25	11346.3	25	4	8	22.12	9077	0	11563			Yellow	340 1346 1347 1545 5705 6188 6189 6190 7030 7031 7032 7033 7034 7035 7036 7037 8485 8730 8831 10868	1	1	Pass1	PepFrag1	None	2436.41	GINLVKKHQKPVPALNQPGGIVE	GINLVKKHQKPVPALNQPGGIVE	37	23	10.55	102	13	13	6	3	2034.33	5.9615	Identified	4526	3.4	b2b3*b6b8*b9*b12b16b16*b17b18b19b20b21b22y2y6y8*y9*y11y11*y11°y12*	25.5296	2344	213.336	66.6681	0.647	Yellow	7207	2436.41	2436.41
8485	RL24_ECOLC	RL24_ECOLC	RecName: Full=50S ribosomal protein L24	Regular	449.9	14.29	11316.2	32	5	8	22.12	15147	0	14750			Yellow	340 1346 1347 1545 5705 6188 6189 6190 7030 7031 7032 7033 7034 7035 7036 7037 8730 8831 10863 10868	1	1	Pass1	PepFrag1	None	2436.41	GINLVKKHQKPVPALNQPGGIVE	GINLVKKHQKPVPALNQPGGIVE	37	23	10.55	114	13	13	6	3	2034.33	5.9615	Identified	4526	3.4	b2b3*b6b8*b9*b12b16b16*b17b18b19b20b21b22y2y6y8*y9*y11y11*y11°y12*	25.5296	2344	213.336	66.6681	0.3877	Yellow	7207	2436.41	2436.41
340	RL24_ECOLI	RL24_ECOLI	RecName: Full=50S ribosomal protein L24; AltName: Full=Large ribosomal subunit protein uL24	Regular	449.9	4.35	11316.2	32	5	8	22.12	15147	17619	14750			Yellow	1346 1347 1545 5705 6188 6189 6190 7030 7031 7032 7033 7034 7035 7036 7037 8485 8730 8831 10863 10868	1	1	Pass1	PepFrag1	None	2436.41	GINLVKKHQKPVPALNQPGGIVE	GINLVKKHQKPVPALNQPGGIVE	37	23	10.55	190	13	13	6	3	2034.33	5.9615	Identified	4526	3.4	b2b3*b6b8*b9*b12b16b16*b17b18b19b20b21b22y2y6y8*y9*y11y11*y11°y12*	25.5296	2344	213.336	66.6681	0.3877	Yellow	7207	2436.41	2436.41
7032	RL24_ECOLU	RL24_ECOLU	RecName: Full=50S ribosomal protein L24	Regular	449.9	7.69	11316.2	32	5	8	22.12	15147	0	14750			Yellow	340 1346 1347 1545 5705 6188 6189 6190 7030 7031 7033 7034 7035 7036 7037 8485 8730 8831 10863 10868	1	1	Pass1	PepFrag1	None	2436.41	GINLVKKHQKPVPALNQPGGIVE	GINLVKKHQKPVPALNQPGGIVE	37	23	10.55	143	13	13	6	3	2034.33	5.9615	Identified	4526	3.4	b2b3*b6b8*b9*b12b16b16*b17b18b19b20b21b22y2y6y8*y9*y11y11*y11°y12*	25.5296	2344	213.336	66.6681	0.3877	Yellow	7207	2436.41	2436.41
0	PDIA1A_HUMAN	P07237.3A	RecName: Full=Protein disulfide-isomerase; Short=PDI; Mutus Gp; AltName: Full=Cellular thyroid hormone-binding protein	Regular	1481.34	0	60627	1151	97	37	76.85	56806720	4844036	11362850			Green		0	92	Pass2	VarMod	Acetyl+K(9)	1284.65	VFSKYQLDKD	VFSKYQLDKD	210	10	6.84	71	7	7	3	2	1784.01	6.4221		1686	1.5	b1b6b7y3y4y5y7	25.5692	1144	132.244	92.2443	0	Green	7228	1284.65	1284.65
7031	RL24_ECOSE	RL24_ECOSE	RecName: Full=50S ribosomal protein L24	Regular	449.9	7.14	11316.2	32	5	8	22.12	15147	0	14750			Yellow	340 1346 1347 1545 5705 6188 6189 6190 7030 7032 7033 7034 7035 7036 7037 8485 8730 8831 10863 10868	1	1	Pass1	PepFrag1	None	2436.41	GINLVKKHQKPVPALNQPGGIVE	GINLVKKHQKPVPALNQPGGIVE	37	23	10.55	148	13	13	6	3	2034.33	5.9615	Identified	4526	3.4	b2b3*b6b8*b9*b12b16b16*b17b18b19b20b21b22y2y6y8*y9*y11y11*y11°y12*	25.5296	2344	213.336	66.6681	0.3877	Yellow	7207	2436.41	2436.41
0	PDIA1A_HUMAN	P07237.3A	RecName: Full=Protein disulfide-isomerase; Short=PDI; Mutus Gp; AltName: Full=Cellular thyroid hormone-binding protein	Regular	1481.34	0	60627	1151	97	37	76.85	56806720	4844036	11362850			Green		0	87	Pass2	VarMod	Acetyl+K(4);Oxidation+M(8)	1664.87	GKIKPHLMSQELPE	GKIKPHLMSQELPE	367	14	7.81	83	10	10	5	3	1985.24	6.4685	Identified	5318	2.3	b3b4b12b12*b12°b13b14b14°y2y5y6y7°y8*y10y10°y11y11°	23.9001	1517	159.619	66.4124	0.0001	Green	6383	1664.86	1664.86
7030	RL24_ECOSM	RL24_ECOSM	RecName: Full=50S ribosomal protein L24	Regular	449.9	6.67	11316.2	32	5	8	22.12	15147	0	14750			Yellow	340 1346 1347 1545 5705 6188 6189 6190 7031 7032 7033 7034 7035 7036 7037 8485 8730 8831 10863 10868	1	1	Pass1	PepFrag1	None	2436.41	GINLVKKHQKPVPALNQPGGIVE	GINLVKKHQKPVPALNQPGGIVE	37	23	10.55	153	13	13	6	3	2034.33	5.9615	Identified	4526	3.4	b2b3*b6b8*b9*b12b16b16*b17b18b19b20b21b22y2y6y8*y9*y11y11*y11°y12*	25.5296	2344	213.336	66.6681	0.3877	Yellow	7207	2436.41	2436.41
8730	RL24_ECOUT	RL24_ECOUT	RecName: Full=50S ribosomal protein L24	Regular	449.9	16.67	11346.3	25	4	8	22.12	9077	0	11563			Yellow	340 1346 1347 1545 5705 6188 6189 6190 7030 7031 7032 7033 7034 7035 7036 7037 8485 8831 10863 10868	1	1	Pass1	PepFrag1	None	2436.41	GINLVKKHQKPVPALNQPGGIVE	GINLVKKHQKPVPALNQPGGIVE	37	23	10.55	110	13	13	6	3	2034.33	5.9615	Identified	4526	3.4	b2b3*b6b8*b9*b12b16b16*b17b18b19b20b21b22y2y6y8*y9*y11y11*y11°y12*	25.5296	2344	213.336	66.6681	0.647	Yellow	7207	2436.41	2436.41
0	PDIA1A_HUMAN	P07237.3A	RecName: Full=Protein disulfide-isomerase; Short=PDI; Mutus Gp; AltName: Full=Cellular thyroid hormone-binding protein	Regular	1481.34	0	60627	1151	97	37	76.85	56806720	4844036	11362850			Green		0	11	Pass1	PepFrag1	None	1267.68	GKIKPHLMSQE	GKIKPHLMSQE	367	11	10.01	0	6	6	3	0	596.955	5.9466	Identified	1058	2.3	b3b4b6b7b9b9°b10b11°y1°y9°y11*	15.2054	1194	136.07	50.7134	0.0001	Yellow	507	1267.68	1267.68
0	PDIA1A_HUMAN	P07237.3A	RecName: Full=Protein disulfide-isomerase; Short=PDI; Mutus Gp; AltName: Full=Cellular thyroid hormone-binding protein	Regular	1481.34	0	60627	1151	97	37	76.85	56806720	4844036	11362850			Green		0	52	Pass2	MissedCleavage	None	3008.46	EKKNVFVEFYAPWCGHCKQLAPIWD	EKKNVFVEFYAPWCGHCKQLAPIWD	402	25	7.02	43	0	0	0	0	546.893	5.9086	Identified	7471	2.7	b14°b15°y14*y16°	45.2538	2771	238.516	198.516	0.0001	Yellow	23944	3008.48	3008.48
848	RL21_ECO24	RL21_ECO24	RecName: Full=50S ribosomal protein L21	Regular	376.945	2.44	11564.4	14	3	9	15.53	6924	0	4923			Yellow	847 3450 3643 3644 3645 4098 4099 4100 4101 4102 4103 4104 4105 4510 4725 4726 4798 4799	1	1	Pass1	PepFrag1	None	1823.89	MYAVFQSGGKQHRVSE	MYAVFQSGGKQHRVSE	0	16	9.58	246	11	11	3	2	1953.76	5.8671		1980	2.6	b4b5b7°b8b11b12b14b15*y4y10y10*y10°y11y11°y12*y13y15	21.3663	1657	169.294	72.8626	0.5959	Yellow	4543	1823.88	1823.88
3645	RL21_ECO27	RL21_ECO27	RecName: Full=50S ribosomal protein L21	Regular	376.945	2.7	11564.4	14	3	9	15.53	6924	0	4923			Yellow	847 848 3450 3643 3644 4098 4099 4100 4101 4102 4103 4104 4105 4510 4725 4726 4798 4799	1	1	Pass1	PepFrag1	None	1823.89	MYAVFQSGGKQHRVSE	MYAVFQSGGKQHRVSE	0	16	9.58	234	11	11	3	2	1953.76	5.8671		1980	2.6	b4b5b7°b8b11b12b14b15*y4y10y10*y10°y11y11°y12*y13y15	21.3663	1657	169.294	72.8626	0.5959	Yellow	4543	1823.88	1823.88
4105	RL21_ECO45	RL21_ECO45	RecName: Full=50S ribosomal protein L21	Regular	376.945	3.45	11564.4	14	3	9	15.53	6924	0	4923			Yellow	847 848 3450 3643 3644 3645 4098 4099 4100 4101 4102 4103 4104 4510 4725 4726 4798 4799	1	1	Pass1	PepFrag1	None	1823.89	MYAVFQSGGKQHRVSE	MYAVFQSGGKQHRVSE	0	16	9.58	210	11	11	3	2	1953.76	5.8671		1980	2.6	b4b5b7°b8b11b12b14b15*y4y10y10*y10°y11y11°y12*y13y15	21.3663	1657	169.294	72.8626	0.5959	Yellow	4543	1823.88	1823.88
3644	RL21_ECO55	RL21_ECO55	RecName: Full=50S ribosomal protein L21	Regular	376.945	2.63	11564.4	14	3	9	15.53	6924	0	4923			Yellow	847 848 3450 3643 3645 4098 4099 4100 4101 4102 4103 4104 4105 4510 4725 4726 4798 4799	1	1	Pass1	PepFrag1	None	1823.89	MYAVFQSGGKQHRVSE	MYAVFQSGGKQHRVSE	0	16	9.58	237	11	11	3	2	1953.76	5.8671		1980	2.6	b4b5b7°b8b11b12b14b15*y4y10y10*y10°y11y11°y12*y13y15	21.3663	1657	169.294	72.8626	0.5959	Yellow	4543	1823.88	1823.88
4799	RL21_ECO57	RL21_ECO57	RecName: Full=50S ribosomal protein L21	Regular	376.945	4.17	11564.4	14	3	9	15.53	6924	0	4923			Yellow	847 848 3450 3643 3644 3645 4098 4099 4100 4101 4102 4103 4104 4105 4510 4725 4726 4798	1	1	Pass1	PepFrag1	None	1823.89	MYAVFQSGGKQHRVSE	MYAVFQSGGKQHRVSE	0	16	9.58	195	11	11	3	2	1953.76	5.8671		1980	2.6	b4b5b7°b8b11b12b14b15*y4y10y10*y10°y11y11°y12*y13y15	21.3663	1657	169.294	72.8626	0.5959	Yellow	4543	1823.88	1823.88
4104	RL21_ECO5E	RL21_ECO5E	RecName: Full=50S ribosomal protein L21	Regular	376.945	3.33	11564.4	14	3	9	15.53	6924	0	4923			Yellow	847 848 3450 3643 3644 3645 4098 4099 4100 4101 4102 4103 4105 4510 4725 4726 4798 4799	1	1	Pass1	PepFrag1	None	1823.89	MYAVFQSGGKQHRVSE	MYAVFQSGGKQHRVSE	0	16	9.58	213	11	11	3	2	1953.76	5.8671		1980	2.6	b4b5b7°b8b11b12b14b15*y4y10y10*y10°y11y11°y12*y13y15	21.3663	1657	169.294	72.8626	0.5959	Yellow	4543	1823.88	1823.88
4103	RL21_ECO7I	RL21_ECO7I	RecName: Full=50S ribosomal protein L21	Regular	376.945	3.23	11564.4	14	3	9	15.53	6924	0	4923			Yellow	847 848 3450 3643 3644 3645 4098 4099 4100 4101 4102 4104 4105 4510 4725 4726 4798 4799	1	1	Pass1	PepFrag1	None	1823.89	MYAVFQSGGKQHRVSE	MYAVFQSGGKQHRVSE	0	16	9.58	216	11	11	3	2	1953.76	5.8671		1980	2.6	b4b5b7°b8b11b12b14b15*y4y10y10*y10°y11y11°y12*y13y15	21.3663	1657	169.294	72.8626	0.5959	Yellow	4543	1823.88	1823.88
3643	RL21_ECO81	RL21_ECO81	RecName: Full=50S ribosomal protein L21	Regular	376.945	2.56	11564.4	14	3	9	15.53	6924	0	4923			Yellow	847 848 3450 3644 3645 4098 4099 4100 4101 4102 4103 4104 4105 4510 4725 4726 4798 4799	1	1	Pass1	PepFrag1	None	1823.89	MYAVFQSGGKQHRVSE	MYAVFQSGGKQHRVSE	0	16	9.58	240	11	11	3	2	1953.76	5.8671		1980	2.6	b4b5b7°b8b11b12b14b15*y4y10y10*y10°y11y11°y12*y13y15	21.3663	1657	169.294	72.8626	0.5959	Yellow	4543	1823.88	1823.88
4102	RL21_ECO8A	RL21_ECO8A	RecName: Full=50S ribosomal protein L21	Regular	376.945	3.13	11564.4	14	3	9	15.53	6924	0	4923			Yellow	847 848 3450 3643 3644 3645 4098 4099 4100 4101 4103 4104 4105 4510 4725 4726 4798 4799	1	1	Pass1	PepFrag1	None	1823.89	MYAVFQSGGKQHRVSE	MYAVFQSGGKQHRVSE	0	16	9.58	219	11	11	3	2	1953.76	5.8671		1980	2.6	b4b5b7°b8b11b12b14b15*y4y10y10*y10°y11y11°y12*y13y15	21.3663	1657	169.294	72.8626	0.5959	Yellow	4543	1823.88	1823.88
0	PDIA1A_HUMAN	P07237.3A	RecName: Full=Protein disulfide-isomerase; Short=PDI; Mutus Gp; AltName: Full=Cellular thyroid hormone-binding protein	Regular	1481.34	0	60627	1151	97	37	76.85	56806720	4844036	11362850			Green		0	59	Pass2	VarMod	Oxidation+M(8)	1622.86	GKIKPHLMSQELPE	GKIKPHLMSQELPE	367	14	7.81	81	10	10	6	0	4267.86	6.8009	Identified	31188	9.6	b8b9b9°b10b10*b10°b11b11°b12b12*b12°b13°b14y8y8°y9y9*y10y13*y14	22.6924	1517	159.619	66.4124	0.0029	Green	5182	1622.85	1622.85
0	PDIA1A_HUMAN	P07237.3A	RecName: Full=Protein disulfide-isomerase; Short=PDI; Mutus Gp; AltName: Full=Cellular thyroid hormone-binding protein	Regular	1481.34	0	60627	1151	97	37	76.85	56806720	4844036	11362850			Green		0	80	Pass2	VarMod	Acetyl+K(3);Acetyl+K(7)	1233.68	YAKAAGKLKAE	YAKAAGKLKAE	81	11	10.14	57	12	12	7	2	2007.17	6.4732		7838	3.7	b3b8b9y1y1°y3y4y6y7y8y9y10y11	21.2281	1095	128.441	88.4406	0.0003	Green	4446	1233.68	1233.68
0	PDIA1A_HUMAN	P07237.3A	RecName: Full=Protein disulfide-isomerase; Short=PDI; Mutus Gp; AltName: Full=Cellular thyroid hormone-binding protein	Regular	1481.34	0	60627	1151	97	37	76.85	56806720	4844036	11362850			Green		0	72	Pass2	VarMod	Acetyl+K(2)	1309.69	GKIKPHLMSQE	GKIKPHLMSQE	367	11	10.01	61	11	11	8	1	3520.88	6.7173	Identified	8476	5	b5b6b7b8b9b10b10°b11y1°y2°y3y3*y7y8y8*y9y9*y9°	20.5159	1194	136.07	96.07	0.0006	Green	4064	1309.69	1309.69
0	PDIA1A_HUMAN	P07237.3A	RecName: Full=Protein disulfide-isomerase; Short=PDI; Mutus Gp; AltName: Full=Cellular thyroid hormone-binding protein	Regular	1481.34	0	60627	1151	97	37	76.85	56806720	4844036	11362850			Green		0	154	Pass2	InSource	Acetyl+K(2)	816.509	GKIKPHL	GKIKPHLMSQE	367	7	10.84	61	1	1	0	0	119.313	0	Missing	584	0	b7	20.5147	774	101.919	163.837	0	Green	4059	816.508	816.508
0	PDIA1A_HUMAN	P07237.3A	RecName: Full=Protein disulfide-isomerase; Short=PDI; Mutus Gp; AltName: Full=Cellular thyroid hormone-binding protein	Regular	1481.34	0	60627	1151	97	37	76.85	56806720	4844036	11362850			Green		0	146	Pass2	InSource	Acetyl+K(2)	703.425	GKIKPH	GKIKPHLMSQE	367	6	10.84	61	1	1	0	0	49.5285	0	Missing	968	0	b2	20.4974	650	90.7198	141.44	0	Green	4037	703.424	703.424
0	PDIA1A_HUMAN	P07237.3A	RecName: Full=Protein disulfide-isomerase; Short=PDI; Mutus Gp; AltName: Full=Cellular thyroid hormone-binding protein	Regular	1481.34	0	60627	1151	97	37	76.85	56806720	4844036	11362850			Green		0	77	Pass2	VarMod	Acetyl+K(3);Acetyl+K(9)	1233.68	YAKAAGKLKAE	YAKAAGKLKAE	81	11	10.14	56	9	9	4	1	777.496	6.0614		3880	4.5	b7b8b9b10y4y5y5°y7y9y11	20.4	1095	128.441	88.4406	0.0004	Green	3997	1233.68	1233.68
3450	RL21_ECOBW	RL21_ECOBW	RecName: Full=50S ribosomal protein L21	Regular	376.945	2.5	11564.4	14	3	9	15.53	6924	0	4923			Yellow	847 848 3643 3644 3645 4098 4099 4100 4101 4102 4103 4104 4105 4510 4725 4726 4798 4799	1	1	Pass1	PepFrag1	None	1823.89	MYAVFQSGGKQHRVSE	MYAVFQSGGKQHRVSE	0	16	9.58	243	11	11	3	2	1953.76	5.8671		1980	2.6	b4b5b7°b8b11b12b14b15*y4y10y10*y10°y11y11°y12*y13y15	21.3663	1657	169.294	72.8626	0.5959	Yellow	4543	1823.88	1823.88
4101	RL21_ECODH	RL21_ECODH	RecName: Full=50S ribosomal protein L21	Regular	376.945	3.03	11564.4	14	3	9	15.53	6924	0	4923			Yellow	847 848 3450 3643 3644 3645 4098 4099 4100 4102 4103 4104 4105 4510 4725 4726 4798 4799	1	1	Pass1	PepFrag1	None	1823.89	MYAVFQSGGKQHRVSE	MYAVFQSGGKQHRVSE	0	16	9.58	222	11	11	3	2	1953.76	5.8671		1980	2.6	b4b5b7°b8b11b12b14b15*y4y10y10*y10°y11y11°y12*y13y15	21.3663	1657	169.294	72.8626	0.5959	Yellow	4543	1823.88	1823.88
847	RL21_ECOHS	RL21_ECOHS	RecName: Full=50S ribosomal protein L21	Regular	376.945	2.38	11564.4	15	3	9	15.53	7311	12378	4987			Yellow	848 3450 3643 3644 3645 4098 4099 4100 4101 4102 4103 4104 4105 4510 4725 4726 4798 4799	1	1	Pass1	PepFrag1	None	1823.89	MYAVFQSGGKQHRVSE	MYAVFQSGGKQHRVSE	0	16	9.58	249	11	11	3	2	1953.76	5.8671		1980	2.6	b4b5b7°b8b11b12b14b15*y4y10y10*y10°y11y11°y12*y13y15	21.3663	1657	169.294	72.8626	0.5644	Yellow	4543	1823.88	1823.88
4726	RL21_ECOL5	RL21_ECOL5	RecName: Full=50S ribosomal protein L21	Regular	376.945	3.85	11564.4	14	3	9	15.53	6924	0	4923			Yellow	847 848 3450 3643 3644 3645 4098 4099 4100 4101 4102 4103 4104 4105 4510 4725 4798 4799	1	1	Pass1	PepFrag1	None	1823.89	MYAVFQSGGKQHRVSE	MYAVFQSGGKQHRVSE	0	16	9.58	201	11	11	3	2	1953.76	5.8671		1980	2.6	b4b5b7°b8b11b12b14b15*y4y10y10*y10°y11y11°y12*y13y15	21.3663	1657	169.294	72.8626	0.5959	Yellow	4543	1823.88	1823.88
4510	RL21_ECOLC	RL21_ECOLC	RecName: Full=50S ribosomal protein L21	Regular	376.945	3.57	11564.4	14	3	9	15.53	6924	0	4923			Yellow	847 848 3450 3643 3644 3645 4098 4099 4100 4101 4102 4103 4104 4105 4725 4726 4798 4799	1	1	Pass1	PepFrag1	None	1823.89	MYAVFQSGGKQHRVSE	MYAVFQSGGKQHRVSE	0	16	9.58	207	11	11	3	2	1953.76	5.8671		1980	2.6	b4b5b7°b8b11b12b14b15*y4y10y10*y10°y11y11°y12*y13y15	21.3663	1657	169.294	72.8626	0.5959	Yellow	4543	1823.88	1823.88
4798	RL21_ECOLI	RL21_ECOLI	RecName: Full=50S ribosomal protein L21; AltName: Full=Large ribosomal subunit protein bL21	Regular	376.945	4	11564.4	14	3	9	15.53	6924	0	4923			Yellow	847 848 3450 3643 3644 3645 4098 4099 4100 4101 4102 4103 4104 4105 4510 4725 4726 4799	1	1	Pass1	PepFrag1	None	1823.89	MYAVFQSGGKQHRVSE	MYAVFQSGGKQHRVSE	0	16	9.58	198	11	11	3	2	1953.76	5.8671		1980	2.6	b4b5b7°b8b11b12b14b15*y4y10y10*y10°y11y11°y12*y13y15	21.3663	1657	169.294	72.8626	0.5959	Yellow	4543	1823.88	1823.88
4100	RL21_ECOLU	RL21_ECOLU	RecName: Full=50S ribosomal protein L21	Regular	376.945	2.94	11564.4	14	3	9	15.53	6924	0	4923			Yellow	847 848 3450 3643 3644 3645 4098 4099 4101 4102 4103 4104 4105 4510 4725 4726 4798 4799	1	1	Pass1	PepFrag1	None	1823.89	MYAVFQSGGKQHRVSE	MYAVFQSGGKQHRVSE	0	16	9.58	225	11	11	3	2	1953.76	5.8671		1980	2.6	b4b5b7°b8b11b12b14b15*y4y10y10*y10°y11y11°y12*y13y15	21.3663	1657	169.294	72.8626	0.5959	Yellow	4543	1823.88	1823.88
4099	RL21_ECOSE	RL21_ECOSE	RecName: Full=50S ribosomal protein L21	Regular	376.945	2.86	11564.4	14	3	9	15.53	6924	0	4923			Yellow	847 848 3450 3643 3644 3645 4098 4100 4101 4102 4103 4104 4105 4510 4725 4726 4798 4799	1	1	Pass1	PepFrag1	None	1823.89	MYAVFQSGGKQHRVSE	MYAVFQSGGKQHRVSE	0	16	9.58	228	11	11	3	2	1953.76	5.8671		1980	2.6	b4b5b7°b8b11b12b14b15*y4y10y10*y10°y11y11°y12*y13y15	21.3663	1657	169.294	72.8626	0.5959	Yellow	4543	1823.88	1823.88
4098	RL21_ECOSM	RL21_ECOSM	RecName: Full=50S ribosomal protein L21	Regular	376.945	2.78	11564.4	14	3	9	15.53	6924	0	4923			Yellow	847 848 3450 3643 3644 3645 4099 4100 4101 4102 4103 4104 4105 4510 4725 4726 4798 4799	1	1	Pass1	PepFrag1	None	1823.89	MYAVFQSGGKQHRVSE	MYAVFQSGGKQHRVSE	0	16	9.58	231	11	11	3	2	1953.76	5.8671		1980	2.6	b4b5b7°b8b11b12b14b15*y4y10y10*y10°y11y11°y12*y13y15	21.3663	1657	169.294	72.8626	0.5959	Yellow	4543	1823.88	1823.88
4725	RL21_ECOUT	RL21_ECOUT	RecName: Full=50S ribosomal protein L21	Regular	376.945	3.7	11564.4	14	3	9	15.53	6924	0	4923			Yellow	847 848 3450 3643 3644 3645 4098 4099 4100 4101 4102 4103 4104 4105 4510 4726 4798 4799	1	1	Pass1	PepFrag1	None	1823.89	MYAVFQSGGKQHRVSE	MYAVFQSGGKQHRVSE	0	16	9.58	204	11	11	3	2	1953.76	5.8671		1980	2.6	b4b5b7°b8b11b12b14b15*y4y10y10*y10°y11y11°y12*y13y15	21.3663	1657	169.294	72.8626	0.5959	Yellow	4543	1823.88	1823.88
0	PDIA1A_HUMAN	P07237.3A	RecName: Full=Protein disulfide-isomerase; Short=PDI; Mutus Gp; AltName: Full=Cellular thyroid hormone-binding protein	Regular	1481.34	0	60627	1151	97	37	76.85	56806720	4844036	11362850			Green		0	18	Pass2	PepFrag2	None	2034.94	FYAPWCGHCKQLAPIWD	FYAPWCGHCKQLAPIWD	410	17	7.01	94	1	1	0	0	270.774	5.6033	Identified	1430	1	b15*b16y14*y15°	46.137	1842	181.671	81.1141	0	Yellow	27199	2034.97	2034.97
0	PDIA1A_HUMAN	P07237.3A	RecName: Full=Protein disulfide-isomerase; Short=PDI; Mutus Gp; AltName: Full=Cellular thyroid hormone-binding protein	Regular	1481.34	0	60627	1151	97	37	76.85	56806720	4844036	11362850			Green		0	48	Pass2	MissedCleavage	None	967.448	YNGERTLD	YNGERTLD	475	8	4.06	48	4	4	1	0	265.724	5.5951		12263	2.1	b2b2*b3*b4*b4°b8*y1y1°y2y2°y5y7*	23.9312	850	108.486	176.971	0.0001	Yellow	6465	967.449	967.449
0	PDIA1A_HUMAN	P07237.3A	RecName: Full=Protein disulfide-isomerase; Short=PDI; Mutus Gp; AltName: Full=Cellular thyroid hormone-binding protein	Regular	1481.34	0	60627	1151	97	37	76.85	56806720	4844036	11362850			Green		0	17	Pass2	PepFrag2	None	3531.55	MGSSHHHHHHSSGLVPRGSHMASMTGGQQMGRD	MGSSHHHHHHSSGLVPRGSHMASMTGGQQMGRD	0	33	10.72	95	2	2	0	0	260.521	5.5865	Missing	2069	1.7	b11°y4y13°y15y19*	53.3887	3142	259.356	219.356	0	Yellow	39515	3531.54	3531.54
0	PDIA1A_HUMAN	P07237.3A	RecName: Full=Protein disulfide-isomerase; Short=PDI; Mutus Gp; AltName: Full=Cellular thyroid hormone-binding protein	Regular	1481.34	0	60627	1151	97	37	76.85	56806720	4844036	11362850			Green		0	54	Pass2	MissedCleavage	None	4241.84	MGSSHHHHHHSSGLVPRGSHMASMTGGQQMGRDPNSDAPE	MGSSHHHHHHSSGLVPRGSHMASMTGGQQMGRDPNSDAPE	0	40	6.82	15	7	7	0	0	164.756	5.3875	Missing	1323	2.3	b1b3b3°b5°b19°b21b24b28b31°y3°y9y9*y11*y30y31°	29.2356	3758	292.234	106.117	0	Red	9145	4241.8	4241.8
0	PDIA1A_HUMAN	P07237.3A	RecName: Full=Protein disulfide-isomerase; Short=PDI; Mutus Gp; AltName: Full=Cellular thyroid hormone-binding protein	Regular	1481.34	0	60627	1151	97	37	76.85	56806720	4844036	11362850			Green		0	139	Pass2	InSource	Acetyl+K(2)	807.425	TKYKPE	MTKYKPE	343	6	9.99	60	1	1	0	0	28.3219	0	Missing	146	0	b2	16.7096	703	95.5865	151.173	0	Yellow	1210	807.425	807.425
0	PDIA1A_HUMAN	P07237.3A	RecName: Full=Protein disulfide-isomerase; Short=PDI; Mutus Gp; AltName: Full=Cellular thyroid hormone-binding protein	Regular	1481.34	0	60627	1151	97	37	76.85	56806720	4844036	11362850			Green		0	81	Pass2	VarMod	Acetyl+K(3)	938.465	MTKYKPE	MTKYKPE	342	7	9.53	60	6	6	5	0	593.399	5.944	Identified	5251	3.1	y2y2°y3y4y5y5°y6y7	16.7033	827	106.52	66.5197	0.0003	Yellow	1205	938.465	938.465
848	RL21_ECO24	RL21_ECO24	RecName: Full=50S ribosomal protein L21	Regular	376.945	2.44	11564.4	14	3	9	15.53	6924	0	4923			Yellow	847 3450 3643 3644 3645 4098 4099 4100 4101 4102 4103 4104 4105 4510 4725 4726 4798 4799	0	3	Pass2	MissedCleavage	None	1522.75	TVEFAEVLMIANGE	TVEFAEVLMIANGE	31	14	2.96	247	3	3	0	0	487.016	5.2638		1559	1.3	b4°b7b12*b14y3°y11y12°	29.5357	1415	152.381	112.381	0.1088	Red	9284	1522.75	1522.75
3645	RL21_ECO27	RL21_ECO27	RecName: Full=50S ribosomal protein L21	Regular	376.945	2.7	11564.4	14	3	9	15.53	6924	0	4923			Yellow	847 848 3450 3643 3644 4098 4099 4100 4101 4102 4103 4104 4105 4510 4725 4726 4798 4799	0	3	Pass2	MissedCleavage	None	1522.75	TVEFAEVLMIANGE	TVEFAEVLMIANGE	31	14	2.96	235	3	3	0	0	487.016	5.2638		1559	1.3	b4°b7b12*b14y3°y11y12°	29.5357	1415	152.381	112.381	0.1088	Red	9284	1522.75	1522.75
4105	RL21_ECO45	RL21_ECO45	RecName: Full=50S ribosomal protein L21	Regular	376.945	3.45	11564.4	14	3	9	15.53	6924	0	4923			Yellow	847 848 3450 3643 3644 3645 4098 4099 4100 4101 4102 4103 4104 4510 4725 4726 4798 4799	0	3	Pass2	MissedCleavage	None	1522.75	TVEFAEVLMIANGE	TVEFAEVLMIANGE	31	14	2.96	211	3	3	0	0	487.016	5.2638		1559	1.3	b4°b7b12*b14y3°y11y12°	29.5357	1415	152.381	112.381	0.1088	Red	9284	1522.75	1522.75
3644	RL21_ECO55	RL21_ECO55	RecName: Full=50S ribosomal protein L21	Regular	376.945	2.63	11564.4	14	3	9	15.53	6924	0	4923			Yellow	847 848 3450 3643 3645 4098 4099 4100 4101 4102 4103 4104 4105 4510 4725 4726 4798 4799	0	3	Pass2	MissedCleavage	None	1522.75	TVEFAEVLMIANGE	TVEFAEVLMIANGE	31	14	2.96	238	3	3	0	0	487.016	5.2638		1559	1.3	b4°b7b12*b14y3°y11y12°	29.5357	1415	152.381	112.381	0.1088	Red	9284	1522.75	1522.75
4799	RL21_ECO57	RL21_ECO57	RecName: Full=50S ribosomal protein L21	Regular	376.945	4.17	11564.4	14	3	9	15.53	6924	0	4923			Yellow	847 848 3450 3643 3644 3645 4098 4099 4100 4101 4102 4103 4104 4105 4510 4725 4726 4798	0	3	Pass2	MissedCleavage	None	1522.75	TVEFAEVLMIANGE	TVEFAEVLMIANGE	31	14	2.96	196	3	3	0	0	487.016	5.2638		1559	1.3	b4°b7b12*b14y3°y11y12°	29.5357	1415	152.381	112.381	0.1088	Red	9284	1522.75	1522.75
4104	RL21_ECO5E	RL21_ECO5E	RecName: Full=50S ribosomal protein L21	Regular	376.945	3.33	11564.4	14	3	9	15.53	6924	0	4923			Yellow	847 848 3450 3643 3644 3645 4098 4099 4100 4101 4102 4103 4105 4510 4725 4726 4798 4799	0	3	Pass2	MissedCleavage	None	1522.75	TVEFAEVLMIANGE	TVEFAEVLMIANGE	31	14	2.96	214	3	3	0	0	487.016	5.2638		1559	1.3	b4°b7b12*b14y3°y11y12°	29.5357	1415	152.381	112.381	0.1088	Red	9284	1522.75	1522.75
4103	RL21_ECO7I	RL21_ECO7I	RecName: Full=50S ribosomal protein L21	Regular	376.945	3.23	11564.4	14	3	9	15.53	6924	0	4923			Yellow	847 848 3450 3643 3644 3645 4098 4099 4100 4101 4102 4104 4105 4510 4725 4726 4798 4799	0	3	Pass2	MissedCleavage	None	1522.75	TVEFAEVLMIANGE	TVEFAEVLMIANGE	31	14	2.96	217	3	3	0	0	487.016	5.2638		1559	1.3	b4°b7b12*b14y3°y11y12°	29.5357	1415	152.381	112.381	0.1088	Red	9284	1522.75	1522.75
3643	RL21_ECO81	RL21_ECO81	RecName: Full=50S ribosomal protein L21	Regular	376.945	2.56	11564.4	14	3	9	15.53	6924	0	4923			Yellow	847 848 3450 3644 3645 4098 4099 4100 4101 4102 4103 4104 4105 4510 4725 4726 4798 4799	0	3	Pass2	MissedCleavage	None	1522.75	TVEFAEVLMIANGE	TVEFAEVLMIANGE	31	14	2.96	241	3	3	0	0	487.016	5.2638		1559	1.3	b4°b7b12*b14y3°y11y12°	29.5357	1415	152.381	112.381	0.1088	Red	9284	1522.75	1522.75
4102	RL21_ECO8A	RL21_ECO8A	RecName: Full=50S ribosomal protein L21	Regular	376.945	3.13	11564.4	14	3	9	15.53	6924	0	4923			Yellow	847 848 3450 3643 3644 3645 4098 4099 4100 4101 4103 4104 4105 4510 4725 4726 4798 4799	0	3	Pass2	MissedCleavage	None	1522.75	TVEFAEVLMIANGE	TVEFAEVLMIANGE	31	14	2.96	220	3	3	0	0	487.016	5.2638		1559	1.3	b4°b7b12*b14y3°y11y12°	29.5357	1415	152.381	112.381	0.1088	Red	9284	1522.75	1522.75
0	PDIA1A_HUMAN	P07237.3A	RecName: Full=Protein disulfide-isomerase; Short=PDI; Mutus Gp; AltName: Full=Cellular thyroid hormone-binding protein	Regular	1481.34	0	60627	1151	97	37	76.85	56806720	4844036	11362850			Green		0	75	Pass2	VarMod	Acetyl+K(5)	938.465	MTKYKPE	MTKYKPE	342	7	9.53	59	9	9	6	3	12671	7.2735	Identified	7817	3.9	b2b3b3°b4b5b5°y2y2°y3y5y5°y6y7	16.3844	827	106.52	66.5197	0.0005	Green	1033	938.465	938.465
0	PDIA1A_HUMAN	P07237.3A	RecName: Full=Protein disulfide-isomerase; Short=PDI; Mutus Gp; AltName: Full=Cellular thyroid hormone-binding protein	Regular	1481.34	0	60627	1151	97	37	76.85	56806720	4844036	11362850			Green		0	121	Pass2	InSource	Acetyl+K(4)	807.425	TKYKPE	MTKYKPE	343	6	9.99	59	1	1	0	0	1224.8	0	Identified	949	0	b3°b4	16.3797	703	95.5865	151.173	0	Green	1028	807.426	807.426
3450	RL21_ECOBW	RL21_ECOBW	RecName: Full=50S ribosomal protein L21	Regular	376.945	2.5	11564.4	14	3	9	15.53	6924	0	4923			Yellow	847 848 3643 3644 3645 4098 4099 4100 4101 4102 4103 4104 4105 4510 4725 4726 4798 4799	0	3	Pass2	MissedCleavage	None	1522.75	TVEFAEVLMIANGE	TVEFAEVLMIANGE	31	14	2.96	244	3	3	0	0	487.016	5.2638		1559	1.3	b4°b7b12*b14y3°y11y12°	29.5357	1415	152.381	112.381	0.1088	Red	9284	1522.75	1522.75
0	PDIA1A_HUMAN	P07237.3A	RecName: Full=Protein disulfide-isomerase; Short=PDI; Mutus Gp; AltName: Full=Cellular thyroid hormone-binding protein	Regular	1481.34	0	60627	1151	97	37	76.85	56806720	4844036	11362850			Green		0	96	Pass2	VarMod	Oxidation+M(1)	3960.7	MGSSHHHHHHSSGLVPRGSHMASMTGGQQMGRDPNSD	MGSSHHHHHHSSGLVPRGSHMASMTGGQQMGRDPNSD	0	37	8.06	65	14	14	5	2	1497.21	6.3459	Identified	5213	1.4	b2b3b4°b11b14°b15b15°b18°b19°b21°b22b23b26y3°y4°y5*y5°y7°y10°y12y13°y15y15°y16*y18y19y19°y20°y21°y25y25°y26y27y27°y30*y31°y33*	16.1806	3492	278.276	71.3104	0	Green	940	3960.67	3960.67
0	PDIA1A_HUMAN	P07237.3A	RecName: Full=Protein disulfide-isomerase; Short=PDI; Mutus Gp; AltName: Full=Cellular thyroid hormone-binding protein	Regular	1481.34	0	60627	1151	97	37	76.85	56806720	4844036	11362850			Green		0	68	Pass2	VarMod	Acetyl+K(7)	1191.67	YAKAAGKLKAE	YAKAAGKLKAE	81	11	10.14	55	16	16	12	5	9032.31	7.1265		19974	6.3	b4b6b7b8b9b10b11°y1y1°y2y2°y3y4y6y7y8y9y10y11	15.6844	1095	128.441	88.4406	0.0011	Green	727	1191.67	1191.67
4101	RL21_ECODH	RL21_ECODH	RecName: Full=50S ribosomal protein L21	Regular	376.945	3.03	11564.4	14	3	9	15.53	6924	0	4923			Yellow	847 848 3450 3643 3644 3645 4098 4099 4100 4102 4103 4104 4105 4510 4725 4726 4798 4799	0	3	Pass2	MissedCleavage	None	1522.75	TVEFAEVLMIANGE	TVEFAEVLMIANGE	31	14	2.96	223	3	3	0	0	487.016	5.2638		1559	1.3	b4°b7b12*b14y3°y11y12°	29.5357	1415	152.381	112.381	0.1088	Red	9284	1522.75	1522.75
847	RL21_ECOHS	RL21_ECOHS	RecName: Full=50S ribosomal protein L21	Regular	376.945	2.38	11564.4	15	3	9	15.53	7311	12378	4987			Yellow	848 3450 3643 3644 3645 4098 4099 4100 4101 4102 4103 4104 4105 4510 4725 4726 4798 4799	0	3	Pass2	MissedCleavage	None	1522.75	TVEFAEVLMIANGE	TVEFAEVLMIANGE	31	14	2.96	250	3	3	0	0	487.016	5.2638		1559	1.3	b4°b7b12*b14y3°y11y12°	29.5357	1415	152.381	112.381	0.103	Red	9284	1522.75	1522.75
4726	RL21_ECOL5	RL21_ECOL5	RecName: Full=50S ribosomal protein L21	Regular	376.945	3.85	11564.4	14	3	9	15.53	6924	0	4923			Yellow	847 848 3450 3643 3644 3645 4098 4099 4100 4101 4102 4103 4104 4105 4510 4725 4798 4799	0	3	Pass2	MissedCleavage	None	1522.75	TVEFAEVLMIANGE	TVEFAEVLMIANGE	31	14	2.96	202	3	3	0	0	487.016	5.2638		1559	1.3	b4°b7b12*b14y3°y11y12°	29.5357	1415	152.381	112.381	0.1088	Red	9284	1522.75	1522.75
0	PDIA1A_HUMAN	P07237.3A	RecName: Full=Protein disulfide-isomerase; Short=PDI; Mutus Gp; AltName: Full=Cellular thyroid hormone-binding protein	Regular	1481.34	0	60627	1151	97	37	76.85	56806720	4844036	11362850			Green		0	84	Pass2	VarMod	Acetyl+K(9)	1191.67	YAKAAGKLKAE	YAKAAGKLKAE	81	11	10.14	54	9	9	5	1	1253.64	6.2688		1363	2.9	b4b5b7b8b10y4°y6°y7y8y8°y9y10	15.0504	1095	128.441	88.4406	0.0001	Green	458	1191.67	1191.67
4510	RL21_ECOLC	RL21_ECOLC	RecName: Full=50S ribosomal protein L21	Regular	376.945	3.57	11564.4	14	3	9	15.53	6924	0	4923			Yellow	847 848 3450 3643 3644 3645 4098 4099 4100 4101 4102 4103 4104 4105 4725 4726 4798 4799	0	3	Pass2	MissedCleavage	None	1522.75	TVEFAEVLMIANGE	TVEFAEVLMIANGE	31	14	2.96	208	3	3	0	0	487.016	5.2638		1559	1.3	b4°b7b12*b14y3°y11y12°	29.5357	1415	152.381	112.381	0.1088	Red	9284	1522.75	1522.75
4798	RL21_ECOLI	RL21_ECOLI	RecName: Full=50S ribosomal protein L21; AltName: Full=Large ribosomal subunit protein bL21	Regular	376.945	4	11564.4	14	3	9	15.53	6924	0	4923			Yellow	847 848 3450 3643 3644 3645 4098 4099 4100 4101 4102 4103 4104 4105 4510 4725 4726 4799	0	3	Pass2	MissedCleavage	None	1522.75	TVEFAEVLMIANGE	TVEFAEVLMIANGE	31	14	2.96	199	3	3	0	0	487.016	5.2638		1559	1.3	b4°b7b12*b14y3°y11y12°	29.5357	1415	152.381	112.381	0.1088	Red	9284	1522.75	1522.75
4100	RL21_ECOLU	RL21_ECOLU	RecName: Full=50S ribosomal protein L21	Regular	376.945	2.94	11564.4	14	3	9	15.53	6924	0	4923			Yellow	847 848 3450 3643 3644 3645 4098 4099 4101 4102 4103 4104 4105 4510 4725 4726 4798 4799	0	3	Pass2	MissedCleavage	None	1522.75	TVEFAEVLMIANGE	TVEFAEVLMIANGE	31	14	2.96	226	3	3	0	0	487.016	5.2638		1559	1.3	b4°b7b12*b14y3°y11y12°	29.5357	1415	152.381	112.381	0.1088	Red	9284	1522.75	1522.75
4099	RL21_ECOSE	RL21_ECOSE	RecName: Full=50S ribosomal protein L21	Regular	376.945	2.86	11564.4	14	3	9	15.53	6924	0	4923			Yellow	847 848 3450 3643 3644 3645 4098 4100 4101 4102 4103 4104 4105 4510 4725 4726 4798 4799	0	3	Pass2	MissedCleavage	None	1522.75	TVEFAEVLMIANGE	TVEFAEVLMIANGE	31	14	2.96	229	3	3	0	0	487.016	5.2638		1559	1.3	b4°b7b12*b14y3°y11y12°	29.5357	1415	152.381	112.381	0.1088	Red	9284	1522.75	1522.75
4098	RL21_ECOSM	RL21_ECOSM	RecName: Full=50S ribosomal protein L21	Regular	376.945	2.78	11564.4	14	3	9	15.53	6924	0	4923			Yellow	847 848 3450 3643 3644 3645 4099 4100 4101 4102 4103 4104 4105 4510 4725 4726 4798 4799	0	3	Pass2	MissedCleavage	None	1522.75	TVEFAEVLMIANGE	TVEFAEVLMIANGE	31	14	2.96	232	3	3	0	0	487.016	5.2638		1559	1.3	b4°b7b12*b14y3°y11y12°	29.5357	1415	152.381	112.381	0.1088	Red	9284	1522.75	1522.75
4725	RL21_ECOUT	RL21_ECOUT	RecName: Full=50S ribosomal protein L21	Regular	376.945	3.7	11564.4	14	3	9	15.53	6924	0	4923			Yellow	847 848 3450 3643 3644 3645 4098 4099 4100 4101 4102 4103 4104 4105 4510 4726 4798 4799	0	3	Pass2	MissedCleavage	None	1522.75	TVEFAEVLMIANGE	TVEFAEVLMIANGE	31	14	2.96	205	3	3	0	0	487.016	5.2638		1559	1.3	b4°b7b12*b14y3°y11y12°	29.5357	1415	152.381	112.381	0.1088	Red	9284	1522.75	1522.75
848	RL21_ECO24	RL21_ECO24	RecName: Full=50S ribosomal protein L21	Regular	376.945	2.44	11564.4	14	3	9	15.53	6924	0	4923			Yellow	847 3450 3643 3644 3645 4098 4099 4100 4101 4102 4103 4104 4105 4510 4725 4726 4798 4799	0	2	Pass2	PepFrag2	None	3325.89	KVKIVKFRRRKHYRKQQGHRQWFTD	KVKIVKFRRRKHYRKQQGHRQWFTD	70	25	12.35	248	0	0	0	0	302.611	5.0572		1384	2.4	y11°y14*y15*y20°	48.4291	3133	258.861	132.574	0.2953	Red	34900	3325.8	3325.8
3645	RL21_ECO27	RL21_ECO27	RecName: Full=50S ribosomal protein L21	Regular	376.945	2.7	11564.4	14	3	9	15.53	6924	0	4923			Yellow	847 848 3450 3643 3644 4098 4099 4100 4101 4102 4103 4104 4105 4510 4725 4726 4798 4799	0	2	Pass2	PepFrag2	None	3325.89	KVKIVKFRRRKHYRKQQGHRQWFTD	KVKIVKFRRRKHYRKQQGHRQWFTD	70	25	12.35	236	0	0	0	0	302.611	5.0572		1384	2.4	y11°y14*y15*y20°	48.4291	3133	258.861	132.574	0.2953	Red	34900	3325.8	3325.8
4105	RL21_ECO45	RL21_ECO45	RecName: Full=50S ribosomal protein L21	Regular	376.945	3.45	11564.4	14	3	9	15.53	6924	0	4923			Yellow	847 848 3450 3643 3644 3645 4098 4099 4100 4101 4102 4103 4104 4510 4725 4726 4798 4799	0	2	Pass2	PepFrag2	None	3325.89	KVKIVKFRRRKHYRKQQGHRQWFTD	KVKIVKFRRRKHYRKQQGHRQWFTD	70	25	12.35	212	0	0	0	0	302.611	5.0572		1384	2.4	y11°y14*y15*y20°	48.4291	3133	258.861	132.574	0.2953	Red	34900	3325.8	3325.8
3644	RL21_ECO55	RL21_ECO55	RecName: Full=50S ribosomal protein L21	Regular	376.945	2.63	11564.4	14	3	9	15.53	6924	0	4923			Yellow	847 848 3450 3643 3645 4098 4099 4100 4101 4102 4103 4104 4105 4510 4725 4726 4798 4799	0	2	Pass2	PepFrag2	None	3325.89	KVKIVKFRRRKHYRKQQGHRQWFTD	KVKIVKFRRRKHYRKQQGHRQWFTD	70	25	12.35	239	0	0	0	0	302.611	5.0572		1384	2.4	y11°y14*y15*y20°	48.4291	3133	258.861	132.574	0.2953	Red	34900	3325.8	3325.8
4799	RL21_ECO57	RL21_ECO57	RecName: Full=50S ribosomal protein L21	Regular	376.945	4.17	11564.4	14	3	9	15.53	6924	0	4923			Yellow	847 848 3450 3643 3644 3645 4098 4099 4100 4101 4102 4103 4104 4105 4510 4725 4726 4798	0	2	Pass2	PepFrag2	None	3325.89	KVKIVKFRRRKHYRKQQGHRQWFTD	KVKIVKFRRRKHYRKQQGHRQWFTD	70	25	12.35	197	0	0	0	0	302.611	5.0572		1384	2.4	y11°y14*y15*y20°	48.4291	3133	258.861	132.574	0.2953	Red	34900	3325.8	3325.8
4104	RL21_ECO5E	RL21_ECO5E	RecName: Full=50S ribosomal protein L21	Regular	376.945	3.33	11564.4	14	3	9	15.53	6924	0	4923			Yellow	847 848 3450 3643 3644 3645 4098 4099 4100 4101 4102 4103 4105 4510 4725 4726 4798 4799	0	2	Pass2	PepFrag2	None	3325.89	KVKIVKFRRRKHYRKQQGHRQWFTD	KVKIVKFRRRKHYRKQQGHRQWFTD	70	25	12.35	215	0	0	0	0	302.611	5.0572		1384	2.4	y11°y14*y15*y20°	48.4291	3133	258.861	132.574	0.2953	Red	34900	3325.8	3325.8
4103	RL21_ECO7I	RL21_ECO7I	RecName: Full=50S ribosomal protein L21	Regular	376.945	3.23	11564.4	14	3	9	15.53	6924	0	4923			Yellow	847 848 3450 3643 3644 3645 4098 4099 4100 4101 4102 4104 4105 4510 4725 4726 4798 4799	0	2	Pass2	PepFrag2	None	3325.89	KVKIVKFRRRKHYRKQQGHRQWFTD	KVKIVKFRRRKHYRKQQGHRQWFTD	70	25	12.35	218	0	0	0	0	302.611	5.0572		1384	2.4	y11°y14*y15*y20°	48.4291	3133	258.861	132.574	0.2953	Red	34900	3325.8	3325.8
3643	RL21_ECO81	RL21_ECO81	RecName: Full=50S ribosomal protein L21	Regular	376.945	2.56	11564.4	14	3	9	15.53	6924	0	4923			Yellow	847 848 3450 3644 3645 4098 4099 4100 4101 4102 4103 4104 4105 4510 4725 4726 4798 4799	0	2	Pass2	PepFrag2	None	3325.89	KVKIVKFRRRKHYRKQQGHRQWFTD	KVKIVKFRRRKHYRKQQGHRQWFTD	70	25	12.35	242	0	0	0	0	302.611	5.0572		1384	2.4	y11°y14*y15*y20°	48.4291	3133	258.861	132.574	0.2953	Red	34900	3325.8	3325.8
4102	RL21_ECO8A	RL21_ECO8A	RecName: Full=50S ribosomal protein L21	Regular	376.945	3.13	11564.4	14	3	9	15.53	6924	0	4923			Yellow	847 848 3450 3643 3644 3645 4098 4099 4100 4101 4103 4104 4105 4510 4725 4726 4798 4799	0	2	Pass2	PepFrag2	None	3325.89	KVKIVKFRRRKHYRKQQGHRQWFTD	KVKIVKFRRRKHYRKQQGHRQWFTD	70	25	12.35	221	0	0	0	0	302.611	5.0572		1384	2.4	y11°y14*y15*y20°	48.4291	3133	258.861	132.574	0.2953	Red	34900	3325.8	3325.8
3450	RL21_ECOBW	RL21_ECOBW	RecName: Full=50S ribosomal protein L21	Regular	376.945	2.5	11564.4	14	3	9	15.53	6924	0	4923			Yellow	847 848 3643 3644 3645 4098 4099 4100 4101 4102 4103 4104 4105 4510 4725 4726 4798 4799	0	2	Pass2	PepFrag2	None	3325.89	KVKIVKFRRRKHYRKQQGHRQWFTD	KVKIVKFRRRKHYRKQQGHRQWFTD	70	25	12.35	245	0	0	0	0	302.611	5.0572		1384	2.4	y11°y14*y15*y20°	48.4291	3133	258.861	132.574	0.2953	Red	34900	3325.8	3325.8
4101	RL21_ECODH	RL21_ECODH	RecName: Full=50S ribosomal protein L21	Regular	376.945	3.03	11564.4	14	3	9	15.53	6924	0	4923			Yellow	847 848 3450 3643 3644 3645 4098 4099 4100 4102 4103 4104 4105 4510 4725 4726 4798 4799	0	2	Pass2	PepFrag2	None	3325.89	KVKIVKFRRRKHYRKQQGHRQWFTD	KVKIVKFRRRKHYRKQQGHRQWFTD	70	25	12.35	224	0	0	0	0	302.611	5.0572		1384	2.4	y11°y14*y15*y20°	48.4291	3133	258.861	132.574	0.2953	Red	34900	3325.8	3325.8
847	RL21_ECOHS	RL21_ECOHS	RecName: Full=50S ribosomal protein L21	Regular	376.945	2.38	11564.4	15	3	9	15.53	7311	12378	4987			Yellow	848 3450 3643 3644 3645 4098 4099 4100 4101 4102 4103 4104 4105 4510 4725 4726 4798 4799	0	2	Pass2	PepFrag2	None	3325.89	KVKIVKFRRRKHYRKQQGHRQWFTD	KVKIVKFRRRKHYRKQQGHRQWFTD	70	25	12.35	251	0	0	0	0	302.611	5.0572		1384	2.4	y11°y14*y15*y20°	48.4291	3133	258.861	132.574	0.2797	Red	34900	3325.8	3325.8
4726	RL21_ECOL5	RL21_ECOL5	RecName: Full=50S ribosomal protein L21	Regular	376.945	3.85	11564.4	14	3	9	15.53	6924	0	4923			Yellow	847 848 3450 3643 3644 3645 4098 4099 4100 4101 4102 4103 4104 4105 4510 4725 4798 4799	0	2	Pass2	PepFrag2	None	3325.89	KVKIVKFRRRKHYRKQQGHRQWFTD	KVKIVKFRRRKHYRKQQGHRQWFTD	70	25	12.35	203	0	0	0	0	302.611	5.0572		1384	2.4	y11°y14*y15*y20°	48.4291	3133	258.861	132.574	0.2953	Red	34900	3325.8	3325.8
4510	RL21_ECOLC	RL21_ECOLC	RecName: Full=50S ribosomal protein L21	Regular	376.945	3.57	11564.4	14	3	9	15.53	6924	0	4923			Yellow	847 848 3450 3643 3644 3645 4098 4099 4100 4101 4102 4103 4104 4105 4725 4726 4798 4799	0	2	Pass2	PepFrag2	None	3325.89	KVKIVKFRRRKHYRKQQGHRQWFTD	KVKIVKFRRRKHYRKQQGHRQWFTD	70	25	12.35	209	0	0	0	0	302.611	5.0572		1384	2.4	y11°y14*y15*y20°	48.4291	3133	258.861	132.574	0.2953	Red	34900	3325.8	3325.8
4798	RL21_ECOLI	RL21_ECOLI	RecName: Full=50S ribosomal protein L21; AltName: Full=Large ribosomal subunit protein bL21	Regular	376.945	4	11564.4	14	3	9	15.53	6924	0	4923			Yellow	847 848 3450 3643 3644 3645 4098 4099 4100 4101 4102 4103 4104 4105 4510 4725 4726 4799	0	2	Pass2	PepFrag2	None	3325.89	KVKIVKFRRRKHYRKQQGHRQWFTD	KVKIVKFRRRKHYRKQQGHRQWFTD	70	25	12.35	200	0	0	0	0	302.611	5.0572		1384	2.4	y11°y14*y15*y20°	48.4291	3133	258.861	132.574	0.2953	Red	34900	3325.8	3325.8
4100	RL21_ECOLU	RL21_ECOLU	RecName: Full=50S ribosomal protein L21	Regular	376.945	2.94	11564.4	14	3	9	15.53	6924	0	4923			Yellow	847 848 3450 3643 3644 3645 4098 4099 4101 4102 4103 4104 4105 4510 4725 4726 4798 4799	0	2	Pass2	PepFrag2	None	3325.89	KVKIVKFRRRKHYRKQQGHRQWFTD	KVKIVKFRRRKHYRKQQGHRQWFTD	70	25	12.35	227	0	0	0	0	302.611	5.0572		1384	2.4	y11°y14*y15*y20°	48.4291	3133	258.861	132.574	0.2953	Red	34900	3325.8	3325.8
4099	RL21_ECOSE	RL21_ECOSE	RecName: Full=50S ribosomal protein L21	Regular	376.945	2.86	11564.4	14	3	9	15.53	6924	0	4923			Yellow	847 848 3450 3643 3644 3645 4098 4100 4101 4102 4103 4104 4105 4510 4725 4726 4798 4799	0	2	Pass2	PepFrag2	None	3325.89	KVKIVKFRRRKHYRKQQGHRQWFTD	KVKIVKFRRRKHYRKQQGHRQWFTD	70	25	12.35	230	0	0	0	0	302.611	5.0572		1384	2.4	y11°y14*y15*y20°	48.4291	3133	258.861	132.574	0.2953	Red	34900	3325.8	3325.8
4098	RL21_ECOSM	RL21_ECOSM	RecName: Full=50S ribosomal protein L21	Regular	376.945	2.78	11564.4	14	3	9	15.53	6924	0	4923			Yellow	847 848 3450 3643 3644 3645 4099 4100 4101 4102 4103 4104 4105 4510 4725 4726 4798 4799	0	2	Pass2	PepFrag2	None	3325.89	KVKIVKFRRRKHYRKQQGHRQWFTD	KVKIVKFRRRKHYRKQQGHRQWFTD	70	25	12.35	233	0	0	0	0	302.611	5.0572		1384	2.4	y11°y14*y15*y20°	48.4291	3133	258.861	132.574	0.2953	Red	34900	3325.8	3325.8
4725	RL21_ECOUT	RL21_ECOUT	RecName: Full=50S ribosomal protein L21	Regular	376.945	3.7	11564.4	14	3	9	15.53	6924	0	4923			Yellow	847 848 3450 3643 3644 3645 4098 4099 4100 4101 4102 4103 4104 4105 4510 4726 4798 4799	0	2	Pass2	PepFrag2	None	3325.89	KVKIVKFRRRKHYRKQQGHRQWFTD	KVKIVKFRRRKHYRKQQGHRQWFTD	70	25	12.35	206	0	0	0	0	302.611	5.0572		1384	2.4	y11°y14*y15*y20°	48.4291	3133	258.861	132.574	0.2953	Red	34900	3325.8	3325.8
1347	RL24_ECO24	RL24_ECO24	RecName: Full=50S ribosomal protein L24	Regular	449.9	4.76	11316.2	32	5	8	22.12	15147	0	14750			Yellow	340 1346 1545 5705 6188 6189 6190 7030 7031 7032 7033 7034 7035 7036 7037 8485 8730 8831 10863 10868	0	2	Pass2	MissedCleavage	None	2851.75	VIVLTGKDKGKRGKVKNVLSSGKVIVE	VIVLTGKDKGKRGKVKNVLSSGKVIVE	10	27	11.09	181	3	3	0	0	175.168	4.8966		1148	1.4	b1b10°b12b13°y9°y10°y11y14*y15*y24*y25*	22.0547	2811	240.806	80.4029	0.0287	Red	4886	2851.75	2851.75
6190	RL24_ECO27	RL24_ECO27	RecName: Full=50S ribosomal protein L24	Regular	449.9	6.25	11346.3	25	4	8	22.12	9077	0	11563			Yellow	340 1346 1347 1545 5705 6188 6189 7030 7031 7032 7033 7034 7035 7036 7037 8485 8730 8831 10863 10868	0	2	Pass2	MissedCleavage	None	2851.75	VIVLTGKDKGKRGKVKNVLSSGKVIVE	VIVLTGKDKGKRGKVKNVLSSGKVIVE	10	27	11.09	159	3	3	0	0	175.168	4.8966		1148	1.4	b1b10°b12b13°y9°y10°y11y14*y15*y24*y25*	22.0547	2811	240.806	80.4029	0.0478	Red	4886	2851.75	2851.75
7037	RL24_ECO45	RL24_ECO45	RecName: Full=50S ribosomal protein L24	Regular	449.9	12.5	11346.3	25	4	8	22.12	9077	0	11563			Yellow	340 1346 1347 1545 5705 6188 6189 6190 7030 7031 7032 7033 7034 7035 7036 8485 8730 8831 10863 10868	0	2	Pass2	MissedCleavage	None	2851.75	VIVLTGKDKGKRGKVKNVLSSGKVIVE	VIVLTGKDKGKRGKVKNVLSSGKVIVE	10	27	11.09	120	3	3	0	0	175.168	4.8966		1148	1.4	b1b10°b12b13°y9°y10°y11y14*y15*y24*y25*	22.0547	2811	240.806	80.4029	0.0478	Red	4886	2851.75	2851.75
6189	RL24_ECO55	RL24_ECO55	RecName: Full=50S ribosomal protein L24	Regular	449.9	5.88	11316.2	32	5	8	22.12	15147	0	14750			Yellow	340 1346 1347 1545 5705 6188 6190 7030 7031 7032 7033 7034 7035 7036 7037 8485 8730 8831 10863 10868	0	2	Pass2	MissedCleavage	None	2851.75	VIVLTGKDKGKRGKVKNVLSSGKVIVE	VIVLTGKDKGKRGKVKNVLSSGKVIVE	10	27	11.09	163	3	3	0	0	175.168	4.8966		1148	1.4	b1b10°b12b13°y9°y10°y11y14*y15*y24*y25*	22.0547	2811	240.806	80.4029	0.0287	Red	4886	2851.75	2851.75
10868	RL24_ECO57	RL24_ECO57	RecName: Full=50S ribosomal protein L24	Regular	449.9	33.33	11316.2	32	5	8	22.12	15147	0	14750			Yellow	340 1346 1347 1545 5705 6188 6189 6190 7030 7031 7032 7033 7034 7035 7036 7037 8485 8730 8831 10863	0	2	Pass2	MissedCleavage	None	2851.75	VIVLTGKDKGKRGKVKNVLSSGKVIVE	VIVLTGKDKGKRGKVKNVLSSGKVIVE	10	27	11.09	98	3	3	0	0	175.168	4.8966		1148	1.4	b1b10°b12b13°y9°y10°y11y14*y15*y24*y25*	22.0547	2811	240.806	80.4029	0.0287	Red	4886	2851.75	2851.75
7036	RL24_ECO5E	RL24_ECO5E	RecName: Full=50S ribosomal protein L24	Regular	449.9	11.11	11316.2	32	5	8	22.12	15147	0	14750			Yellow	340 1346 1347 1545 5705 6188 6189 6190 7030 7031 7032 7033 7034 7035 7037 8485 8730 8831 10863 10868	0	2	Pass2	MissedCleavage	None	2851.75	VIVLTGKDKGKRGKVKNVLSSGKVIVE	VIVLTGKDKGKRGKVKNVLSSGKVIVE	10	27	11.09	124	3	3	0	0	175.168	4.8966		1148	1.4	b1b10°b12b13°y9°y10°y11y14*y15*y24*y25*	22.0547	2811	240.806	80.4029	0.0287	Red	4886	2851.75	2851.75
7035	RL24_ECO7I	RL24_ECO7I	RecName: Full=50S ribosomal protein L24	Regular	449.9	10	11316.2	32	5	8	22.12	15147	0	14750			Yellow	340 1346 1347 1545 5705 6188 6189 6190 7030 7031 7032 7033 7034 7036 7037 8485 8730 8831 10863 10868	0	2	Pass2	MissedCleavage	None	2851.75	VIVLTGKDKGKRGKVKNVLSSGKVIVE	VIVLTGKDKGKRGKVKNVLSSGKVIVE	10	27	11.09	129	3	3	0	0	175.168	4.8966		1148	1.4	b1b10°b12b13°y9°y10°y11y14*y15*y24*y25*	22.0547	2811	240.806	80.4029	0.0287	Red	4886	2851.75	2851.75
6188	RL24_ECO81	RL24_ECO81	RecName: Full=50S ribosomal protein L24	Regular	449.9	5.56	11346.3	25	4	8	22.12	9077	0	11563			Yellow	340 1346 1347 1545 5705 6189 6190 7030 7031 7032 7033 7034 7035 7036 7037 8485 8730 8831 10863 10868	0	2	Pass2	MissedCleavage	None	2851.75	VIVLTGKDKGKRGKVKNVLSSGKVIVE	VIVLTGKDKGKRGKVKNVLSSGKVIVE	10	27	11.09	168	3	3	0	0	175.168	4.8966		1148	1.4	b1b10°b12b13°y9°y10°y11y14*y15*y24*y25*	22.0547	2811	240.806	80.4029	0.0478	Red	4886	2851.75	2851.75
7034	RL24_ECO8A	RL24_ECO8A	RecName: Full=50S ribosomal protein L24	Regular	449.9	9.09	11316.2	32	5	8	22.12	15147	0	14750			Yellow	340 1346 1347 1545 5705 6188 6189 6190 7030 7031 7032 7033 7035 7036 7037 8485 8730 8831 10863 10868	0	2	Pass2	MissedCleavage	None	2851.75	VIVLTGKDKGKRGKVKNVLSSGKVIVE	VIVLTGKDKGKRGKVKNVLSSGKVIVE	10	27	11.09	134	3	3	0	0	175.168	4.8966		1148	1.4	b1b10°b12b13°y9°y10°y11y14*y15*y24*y25*	22.0547	2811	240.806	80.4029	0.0287	Red	4886	2851.75	2851.75
5705	RL24_ECOBW	RL24_ECOBW	RecName: Full=50S ribosomal protein L24	Regular	449.9	5.26	11316.2	32	5	8	22.12	15147	0	14750			Yellow	340 1346 1347 1545 6188 6189 6190 7030 7031 7032 7033 7034 7035 7036 7037 8485 8730 8831 10863 10868	0	2	Pass2	MissedCleavage	None	2851.75	VIVLTGKDKGKRGKVKNVLSSGKVIVE	VIVLTGKDKGKRGKVKNVLSSGKVIVE	10	27	11.09	172	3	3	0	0	175.168	4.8966		1148	1.4	b1b10°b12b13°y9°y10°y11y14*y15*y24*y25*	22.0547	2811	240.806	80.4029	0.0287	Red	4886	2851.75	2851.75
7033	RL24_ECODH	RL24_ECODH	RecName: Full=50S ribosomal protein L24	Regular	449.9	8.33	11316.2	32	5	8	22.12	15147	0	14750			Yellow	340 1346 1347 1545 5705 6188 6189 6190 7030 7031 7032 7034 7035 7036 7037 8485 8730 8831 10863 10868	0	2	Pass2	MissedCleavage	None	2851.75	VIVLTGKDKGKRGKVKNVLSSGKVIVE	VIVLTGKDKGKRGKVKNVLSSGKVIVE	10	27	11.09	139	3	3	0	0	175.168	4.8966		1148	1.4	b1b10°b12b13°y9°y10°y11y14*y15*y24*y25*	22.0547	2811	240.806	80.4029	0.0287	Red	4886	2851.75	2851.75
1346	RL24_ECOHS	RL24_ECOHS	RecName: Full=50S ribosomal protein L24	Regular	449.9	4.55	11316.2	32	5	8	22.12	15147	0	14750			Yellow	340 1347 1545 5705 6188 6189 6190 7030 7031 7032 7033 7034 7035 7036 7037 8485 8730 8831 10863 10868	0	2	Pass2	MissedCleavage	None	2851.75	VIVLTGKDKGKRGKVKNVLSSGKVIVE	VIVLTGKDKGKRGKVKNVLSSGKVIVE	10	27	11.09	186	3	3	0	0	175.168	4.8966		1148	1.4	b1b10°b12b13°y9°y10°y11y14*y15*y24*y25*	22.0547	2811	240.806	80.4029	0.0287	Red	4886	2851.75	2851.75
1545	RL24_ECOK1	RL24_ECOK1	RecName: Full=50S ribosomal protein L24	Regular	449.9	5	11346.3	25	4	8	22.12	9077	0	11563			Yellow	340 1346 1347 5705 6188 6189 6190 7030 7031 7032 7033 7034 7035 7036 7037 8485 8730 8831 10863 10868	0	2	Pass2	MissedCleavage	None	2851.75	VIVLTGKDKGKRGKVKNVLSSGKVIVE	VIVLTGKDKGKRGKVKNVLSSGKVIVE	10	27	11.09	177	3	3	0	0	175.168	4.8966		1148	1.4	b1b10°b12b13°y9°y10°y11y14*y15*y24*y25*	22.0547	2811	240.806	80.4029	0.0478	Red	4886	2851.75	2851.75
8831	RL24_ECOL5	RL24_ECOL5	RecName: Full=50S ribosomal protein L24	Regular	449.9	20	11346.3	25	4	8	22.12	9077	0	11563			Yellow	340 1346 1347 1545 5705 6188 6189 6190 7030 7031 7032 7033 7034 7035 7036 7037 8485 8730 10863 10868	0	2	Pass2	MissedCleavage	None	2851.75	VIVLTGKDKGKRGKVKNVLSSGKVIVE	VIVLTGKDKGKRGKVKNVLSSGKVIVE	10	27	11.09	107	3	3	0	0	175.168	4.8966		1148	1.4	b1b10°b12b13°y9°y10°y11y14*y15*y24*y25*	22.0547	2811	240.806	80.4029	0.0478	Red	4886	2851.75	2851.75
10863	RL24_ECOL6	RL24_ECOL6	RecName: Full=50S ribosomal protein L24	Regular	449.9	25	11346.3	25	4	8	22.12	9077	0	11563			Yellow	340 1346 1347 1545 5705 6188 6189 6190 7030 7031 7032 7033 7034 7035 7036 7037 8485 8730 8831 10868	0	2	Pass2	MissedCleavage	None	2851.75	VIVLTGKDKGKRGKVKNVLSSGKVIVE	VIVLTGKDKGKRGKVKNVLSSGKVIVE	10	27	11.09	103	3	3	0	0	175.168	4.8966		1148	1.4	b1b10°b12b13°y9°y10°y11y14*y15*y24*y25*	22.0547	2811	240.806	80.4029	0.0478	Red	4886	2851.75	2851.75
8485	RL24_ECOLC	RL24_ECOLC	RecName: Full=50S ribosomal protein L24	Regular	449.9	14.29	11316.2	32	5	8	22.12	15147	0	14750			Yellow	340 1346 1347 1545 5705 6188 6189 6190 7030 7031 7032 7033 7034 7035 7036 7037 8730 8831 10863 10868	0	2	Pass2	MissedCleavage	None	2851.75	VIVLTGKDKGKRGKVKNVLSSGKVIVE	VIVLTGKDKGKRGKVKNVLSSGKVIVE	10	27	11.09	115	3	3	0	0	175.168	4.8966		1148	1.4	b1b10°b12b13°y9°y10°y11y14*y15*y24*y25*	22.0547	2811	240.806	80.4029	0.0287	Red	4886	2851.75	2851.75
340	RL24_ECOLI	RL24_ECOLI	RecName: Full=50S ribosomal protein L24; AltName: Full=Large ribosomal subunit protein uL24	Regular	449.9	4.35	11316.2	32	5	8	22.12	15147	17619	14750			Yellow	1346 1347 1545 5705 6188 6189 6190 7030 7031 7032 7033 7034 7035 7036 7037 8485 8730 8831 10863 10868	0	2	Pass2	MissedCleavage	None	2851.75	VIVLTGKDKGKRGKVKNVLSSGKVIVE	VIVLTGKDKGKRGKVKNVLSSGKVIVE	10	27	11.09	191	3	3	0	0	175.168	4.8966		1148	1.4	b1b10°b12b13°y9°y10°y11y14*y15*y24*y25*	22.0547	2811	240.806	80.4029	0.0287	Red	4886	2851.75	2851.75
7032	RL24_ECOLU	RL24_ECOLU	RecName: Full=50S ribosomal protein L24	Regular	449.9	7.69	11316.2	32	5	8	22.12	15147	0	14750			Yellow	340 1346 1347 1545 5705 6188 6189 6190 7030 7031 7033 7034 7035 7036 7037 8485 8730 8831 10863 10868	0	2	Pass2	MissedCleavage	None	2851.75	VIVLTGKDKGKRGKVKNVLSSGKVIVE	VIVLTGKDKGKRGKVKNVLSSGKVIVE	10	27	11.09	144	3	3	0	0	175.168	4.8966		1148	1.4	b1b10°b12b13°y9°y10°y11y14*y15*y24*y25*	22.0547	2811	240.806	80.4029	0.0287	Red	4886	2851.75	2851.75
7031	RL24_ECOSE	RL24_ECOSE	RecName: Full=50S ribosomal protein L24	Regular	449.9	7.14	11316.2	32	5	8	22.12	15147	0	14750			Yellow	340 1346 1347 1545 5705 6188 6189 6190 7030 7032 7033 7034 7035 7036 7037 8485 8730 8831 10863 10868	0	2	Pass2	MissedCleavage	None	2851.75	VIVLTGKDKGKRGKVKNVLSSGKVIVE	VIVLTGKDKGKRGKVKNVLSSGKVIVE	10	27	11.09	149	3	3	0	0	175.168	4.8966		1148	1.4	b1b10°b12b13°y9°y10°y11y14*y15*y24*y25*	22.0547	2811	240.806	80.4029	0.0287	Red	4886	2851.75	2851.75
7030	RL24_ECOSM	RL24_ECOSM	RecName: Full=50S ribosomal protein L24	Regular	449.9	6.67	11316.2	32	5	8	22.12	15147	0	14750			Yellow	340 1346 1347 1545 5705 6188 6189 6190 7031 7032 7033 7034 7035 7036 7037 8485 8730 8831 10863 10868	0	2	Pass2	MissedCleavage	None	2851.75	VIVLTGKDKGKRGKVKNVLSSGKVIVE	VIVLTGKDKGKRGKVKNVLSSGKVIVE	10	27	11.09	154	3	3	0	0	175.168	4.8966		1148	1.4	b1b10°b12b13°y9°y10°y11y14*y15*y24*y25*	22.0547	2811	240.806	80.4029	0.0287	Red	4886	2851.75	2851.75
8730	RL24_ECOUT	RL24_ECOUT	RecName: Full=50S ribosomal protein L24	Regular	449.9	16.67	11346.3	25	4	8	22.12	9077	0	11563			Yellow	340 1346 1347 1545 5705 6188 6189 6190 7030 7031 7032 7033 7034 7035 7036 7037 8485 8831 10863 10868	0	2	Pass2	MissedCleavage	None	2851.75	VIVLTGKDKGKRGKVKNVLSSGKVIVE	VIVLTGKDKGKRGKVKNVLSSGKVIVE	10	27	11.09	111	3	3	0	0	175.168	4.8966		1148	1.4	b1b10°b12b13°y9°y10°y11y14*y15*y24*y25*	22.0547	2811	240.806	80.4029	0.0478	Red	4886	2851.75	2851.75
0	PDIA1A_HUMAN	P07237.3A	RecName: Full=Protein disulfide-isomerase; Short=PDI; Mutus Gp; AltName: Full=Cellular thyroid hormone-binding protein	Regular	1481.34	0	60627	1151	97	37	76.85	56806720	4844036	11362850			Green		0	15	Pass2	PepFrag2	None	1052.61	GVVLFKKFD	GVVLFKKFD	220	9	10.01	96	1	1	0	0	38.1359	4.752		1397	1.3	y1°y2y3°	31.2209	1013	121.946	81.9455	0	Red	10114	1052.61	1052.61
0	PDIA1A_HUMAN	P07237.3A	RecName: Full=Protein disulfide-isomerase; Short=PDI; Mutus Gp; AltName: Full=Cellular thyroid hormone-binding protein	Regular	1481.34	0	60627	1151	97	37	76.85	56806720	4844036	11362850			Green		0	116	Pass2	InSource	None	383.265	VAVI	VAVIGFFKDVE	173	4	6.13	21	0	0	0	0	40.3935	0		0	0		43.0805	401	65.744	91.4879	0.0001	Green	17554	383.266	383.266
0	PDIA1A_HUMAN	P07237.3A	RecName: Full=Protein disulfide-isomerase; Short=PDI; Mutus Gp; AltName: Full=Cellular thyroid hormone-binding protein	Regular	1481.34	0	60627	1151	97	37	76.85	56806720	4844036	11362850			Green		0	126	Pass2	InSource	None	440.287	VAVIG	VAVIGFFKDVE	173	5	6.13	21	0	0	0	0	49.7955	0		0	0		43.0802	449	70.8909	101.782	0	Green	17552	440.289	440.289
0	PDIA1A_HUMAN	P07237.3A	RecName: Full=Protein disulfide-isomerase; Short=PDI; Mutus Gp; AltName: Full=Cellular thyroid hormone-binding protein	Regular	1481.34	0	60627	1151	97	37	76.85	56806720	4844036	11362850			Green		0	155	Pass2	InSource	None	819.545	IKTHILL	IKTHILLFLPKSVSDYD	271	7	10.2	31	0	0	0	0	117.031	0		0	0		40.3706	842	107.804	175.608	0	Green	15185	819.546	819.546
0	PDIA1A_HUMAN	P07237.3A	RecName: Full=Protein disulfide-isomerase; Short=PDI; Mutus Gp; AltName: Full=Cellular thyroid hormone-binding protein	Regular	1481.34	0	60627	1151	97	37	76.85	56806720	4844036	11362850			Green		0	153	Pass2	InSource	None	1079.7	IKTHILLFL	IKTHILLFLPKSVSDYD	271	9	10.2	31	0	0	0	0	133.252	0		0	0		40.3677	1101	128.909	88.9094	0	Green	15181	1079.7	1079.7
0	PDIA1A_HUMAN	P07237.3A	RecName: Full=Protein disulfide-isomerase; Short=PDI; Mutus Gp; AltName: Full=Cellular thyroid hormone-binding protein	Regular	1481.34	0	60627	1151	97	37	76.85	56806720	4844036	11362850			Green		0	151	Pass2	InSource	None	966.614	IKTHILLF	IKTHILLFLPKSVSDYD	271	8	10.2	31	1	1	0	0	49.5109	0		529	0	b3b7°y7°	40.3588	977	119.039	198.078	0	Green	15175	966.612	966.612
0	PDIA1A_HUMAN	P07237.3A	RecName: Full=Protein disulfide-isomerase; Short=PDI; Mutus Gp; AltName: Full=Cellular thyroid hormone-binding protein	Regular	1481.34	0	60627	1151	97	37	76.85	56806720	4844036	11362850			Green		0	124	Pass2	InSource	None	2845.47	AVKVHSFPTLKFFPASADRTVIDYNG	AVKVHSFPTLKFFPASADRTVIDYNGE	452	26	9.73	47	5	5	0	0	169.824	0	Missing	953	0	b12b12°b19y9y15°y16y16°y17°y20°y21	39.6887	2684	233.497	76.7485	0	Green	14948	2845.48	2845.48
0	PDIA1A_HUMAN	P07237.3A	RecName: Full=Protein disulfide-isomerase; Short=PDI; Mutus Gp; AltName: Full=Cellular thyroid hormone-binding protein	Regular	1481.34	0	60627	1151	97	37	76.85	56806720	4844036	11362850			Green		0	102	Pass2	InSource	None	2413.34	AVKVHSFPTLKFFPASADRTVI	AVKVHSFPTLKFFPASADRTVIDYNGE	452	22	10.83	47	2	2	0	0	468.707	0	Identified	15258	0	y5°y6y8°y9°y10°y13°y14y15°y16°y17°y20°	39.6569	2308	211.146	100.764	0.0008	Green	14895	2413.34	2413.34
0	PDIA1A_HUMAN	P07237.3A	RecName: Full=Protein disulfide-isomerase; Short=PDI; Mutus Gp; AltName: Full=Cellular thyroid hormone-binding protein	Regular	1481.34	0	60627	1151	97	37	76.85	56806720	4844036	11362850			Green		0	101	Pass2	InSource	None	2691.43	AVKVHSFPTLKFFPASADRTVIDY	AVKVHSFPTLKFFPASADRTVIDYNGE	452	24	9.73	47	5	5	2	1	354.665	0	Missing	5472	0	b6°b8b10°b11b12b15°y10°y12°y15y16y20°	39.6563	2540	225.069	110.046	0.0009	Green	14894	2691.43	2691.43
0	PDIA1A_HUMAN	P07237.3A	RecName: Full=Protein disulfide-isomerase; Short=PDI; Mutus Gp; AltName: Full=Cellular thyroid hormone-binding protein	Regular	1481.34	0	60627	1151	97	37	76.85	56806720	4844036	11362850			Green		0	122	Pass2	InSource	None	2821.43	KVHSFPTLKFFPASADRTVIDYNGE	AVKVHSFPTLKFFPASADRTVIDYNGE	454	25	7.49	47	9	9	2	0	793.166	0	Identified	9401	0	b4b5°b7b7°b8b8°b9b9°b10°b11°b15b15°b17b18°b21b23b23*y10*y14y19°	39.6405	2621	229.829	74.9144	0	Green	14874	2821.43	2821.43
0	PDIA1A_HUMAN	P07237.3A	RecName: Full=Protein disulfide-isomerase; Short=PDI; Mutus Gp; AltName: Full=Cellular thyroid hormone-binding protein	Regular	1481.34	0	60627	1151	97	37	76.85	56806720	4844036	11362850			Green		0	150	Pass2	InSource	None	2528.37	AVKVHSFPTLKFFPASADRTVID	AVKVHSFPTLKFFPASADRTVIDYNGE	452	23	10.04	47	0	0	0	0	749.885	0	Missing	714	0	y2°y17°y18°	39.6323	2399	216.661	176.661	0	Green	14868	2528.37	2528.37
0	PDIA1A_HUMAN	P07237.3A	RecName: Full=Protein disulfide-isomerase; Short=PDI; Mutus Gp; AltName: Full=Cellular thyroid hormone-binding protein	Regular	1481.34	0	60627	1151	97	37	76.85	56806720	4844036	11362850			Green		0	110	Pass2	InSource	None	1645.77	SDYDGKLSNFKTAAE	IKTHILLFLPKSVSDYDGKLSNFKTAAE	284	15	4.31	33	7	7	4	0	394.163	0		8481	0	b1b1°b2b4b4°b5b5°b10b10°b11b12	39.4461	1478	156.871	116.871	0.0002	Green	14579	1645.77	1645.77
1347	RL24_ECO24	RL24_ECO24	RecName: Full=50S ribosomal protein L24	Regular	449.9	4.76	11316.2	32	5	8	22.12	15147	0	14750			Yellow	340 1346 1545 5705 6188 6189 6190 7030 7031 7032 7033 7034 7035 7036 7037 8485 8730 8831 10863 10868	0	4	Pass2	VarMod	Acetyl+K(29)	4742.79	KGKRGKVKNVLSSGKVIVEGINLVKKHQKPVPALNQPGGIVEKE	KGKRGKVKNVLSSGKVIVEGINLVKKHQKPVPALNQPGGIVEKE	18	44	11.08	183	4	4	1	0	226.981	5.0091	Missing	5224	2.7	b9b10b13b16°y14y19*y25*	46.6037	4574	333.138	126.569	0.1097	Red	28834	4742.77	4742.77
1347	RL24_ECO24	RL24_ECO24	RecName: Full=50S ribosomal protein L24	Regular	449.9	4.76	11316.2	32	5	8	22.12	15147	0	14750			Yellow	340 1346 5705 6189 7030 7031 7032 7033 7034 7035 7036 8485 10868	0	3	Pass2	VarMod	Acetyl+K(1)	2160.13	KEAAIQVSNVAIFNAATGKAD	KEAAIQVSNVAIFNAATGKAD	60	21	6.78	184	7	7	1	0	636.807	5.4571		3187	3.3	b7°b14°b15b16*b17b19°b20*y3y3°y4°y6°y8y13*y14y15*y16°y18*y19°y20y21	33.9373	1985	190.956	87.304	0.4007	Red	11256	2160.14	2160.14
1347	RL24_ECO24	RL24_ECO24	RecName: Full=50S ribosomal protein L24	Regular	449.9	4.76	11316.2	32	5	8	22.12	15147	0	14750			Yellow	340 1346 1545 5705 6188 6189 6190 7030 7031 7032 7033 7034 7035 7036 7037 8485 8730 8831 10863 10868	0	5	Pass2	VarMod	Acetyl+K(10)	2735.56	GINLVKKHQKPVPALNQPGGIVEKE	GINLVKKHQKPVPALNQPGGIVEKE	37	25	10.39	182	5	5	2	0	422.234	5.2787	Identified	665	1.9	b10*b18*b21b22y7y10°y15°y17y17*y18y18*y19°y24*	26.8305	2588	227.896	73.9478	0.0731	Red	7892	2735.56	2735.56
0	PDIA1A_HUMAN	P07237.3A	RecName: Full=Protein disulfide-isomerase; Short=PDI; Mutus Gp; AltName: Full=Cellular thyroid hormone-binding protein	Regular	1481.34	0	60627	1151	97	37	76.85	56806720	4844036	11362850			Green		0	136	Pass2	InSource	None	2745.53	IKTHILLFLPKSVSDYDGKLSNFK	IKTHILLFLPKSVSDYDGKLSNFKTAAE	271	24	10.12	33	1	1	0	0	146.09	0	Identified	2704	0	y5°y7°y15y17°	39.4455	2646	231.288	114.192	0	Green	14578	2745.53	2745.53
0	PDIA1A_HUMAN	P07237.3A	RecName: Full=Protein disulfide-isomerase; Short=PDI; Mutus Gp; AltName: Full=Cellular thyroid hormone-binding protein	Regular	1481.34	0	60627	1151	97	37	76.85	56806720	4844036	11362850			Green		0	158	Pass2	InSource	None	1577.98	IKTHILLFLPKSVS	IKTHILLFLPKSVSDYDGKLSNFKTAAE	271	14	10.84	33	0	0	0	0	249.059	0	Missing	127	0	y9°	39.4394	1577	163.8	69.2001	0	Green	14546	1577.98	1577.98
6190	RL24_ECO27	RL24_ECO27	RecName: Full=50S ribosomal protein L24	Regular	449.9	6.25	11346.3	25	4	8	22.12	9077	0	11563			Yellow	340 1346 1347 1545 5705 6188 6189 7030 7031 7032 7033 7034 7035 7036 7037 8485 8730 8831 10863 10868	0	3	Pass2	VarMod	Acetyl+K(29)	4742.79	KGKRGKVKNVLSSGKVIVEGINLVKKHQKPVPALNQPGGIVEKE	KGKRGKVKNVLSSGKVIVEGINLVKKHQKPVPALNQPGGIVEKE	18	44	11.08	161	4	4	1	0	226.981	5.0091	Missing	5224	2.7	b9b10b13b16°y14y19*y25*	46.6037	4574	333.138	126.569	0.1831	Red	28834	4742.77	4742.77
6190	RL24_ECO27	RL24_ECO27	RecName: Full=50S ribosomal protein L24	Regular	449.9	6.25	11346.3	25	4	8	22.12	9077	0	11563			Yellow	340 1346 1347 1545 5705 6188 6189 7030 7031 7032 7033 7034 7035 7036 7037 8485 8730 8831 10863 10868	0	4	Pass2	VarMod	Acetyl+K(10)	2735.56	GINLVKKHQKPVPALNQPGGIVEKE	GINLVKKHQKPVPALNQPGGIVEKE	37	25	10.39	160	5	5	2	0	422.234	5.2787	Identified	665	1.9	b10*b18*b21b22y7y10°y15°y17y17*y18y18*y19°y24*	26.8305	2588	227.896	73.9478	0.1221	Red	7892	2735.56	2735.56
0	PDIA1A_HUMAN	P07237.3A	RecName: Full=Protein disulfide-isomerase; Short=PDI; Mutus Gp; AltName: Full=Cellular thyroid hormone-binding protein	Regular	1481.34	0	60627	1151	97	37	76.85	56806720	4844036	11362850			Green		0	143	Pass2	InSource	None	1490.95	IKTHILLFLPKSV	IKTHILLFLPKSVSDYDGKLSNFKTAAE	271	13	10.84	33	0	0	0	0	310.127	0	Missing	1248	0	y2°y8°	39.438	1504	158.705	118.705	0	Green	14540	1490.94	1490.94
0	PDIA1A_HUMAN	P07237.3A	RecName: Full=Protein disulfide-isomerase; Short=PDI; Mutus Gp; AltName: Full=Cellular thyroid hormone-binding protein	Regular	1481.34	0	60627	1151	97	37	76.85	56806720	4844036	11362850			Green		0	160	Pass2	NeutralLoss_NH3	None	1884.99	WDKQPVKVLVGKNFED	WDKQPVKVLVGKNFED	382	16	6.95	41	0	0	0	0	354.037	0	Missing	0	0		35.2895	1781	177.638	137.638	0	Green	11848	1884.99	1884.99
7037	RL24_ECO45	RL24_ECO45	RecName: Full=50S ribosomal protein L24	Regular	449.9	12.5	11346.3	25	4	8	22.12	9077	0	11563			Yellow	340 1346 1347 1545 5705 6188 6189 6190 7030 7031 7032 7033 7034 7035 7036 8485 8730 8831 10863 10868	0	3	Pass2	VarMod	Acetyl+K(29)	4742.79	KGKRGKVKNVLSSGKVIVEGINLVKKHQKPVPALNQPGGIVEKE	KGKRGKVKNVLSSGKVIVEGINLVKKHQKPVPALNQPGGIVEKE	18	44	11.08	122	4	4	1	0	226.981	5.0091	Missing	5224	2.7	b9b10b13b16°y14y19*y25*	46.6037	4574	333.138	126.569	0.1831	Red	28834	4742.77	4742.77
7037	RL24_ECO45	RL24_ECO45	RecName: Full=50S ribosomal protein L24	Regular	449.9	12.5	11346.3	25	4	8	22.12	9077	0	11563			Yellow	340 1346 1347 1545 5705 6188 6189 6190 7030 7031 7032 7033 7034 7035 7036 8485 8730 8831 10863 10868	0	4	Pass2	VarMod	Acetyl+K(10)	2735.56	GINLVKKHQKPVPALNQPGGIVEKE	GINLVKKHQKPVPALNQPGGIVEKE	37	25	10.39	121	5	5	2	0	422.234	5.2787	Identified	665	1.9	b10*b18*b21b22y7y10°y15°y17y17*y18y18*y19°y24*	26.8305	2588	227.896	73.9478	0.1221	Red	7892	2735.56	2735.56
0	PDIA1A_HUMAN	P07237.3A	RecName: Full=Protein disulfide-isomerase; Short=PDI; Mutus Gp; AltName: Full=Cellular thyroid hormone-binding protein	Regular	1481.34	0	60627	1151	97	37	76.85	56806720	4844036	11362850			Green		0	128	Pass2	InSource	None	545.235	DWDK	DWDKQPVKVLVGKNFE	381	4	3.88	40	2	2	0	0	26.6879	0		116	0	b1y1	32.991	480	74.1174	108.235	0	Green	10895	545.236	545.236
0	PDIA1A_HUMAN	P07237.3A	RecName: Full=Protein disulfide-isomerase; Short=PDI; Mutus Gp; AltName: Full=Cellular thyroid hormone-binding protein	Regular	1481.34	0	60627	1151	97	37	76.85	56806720	4844036	11362850			Green		0	134	Pass2	InSource	None	538.251	KFDE	GVVLFKKFDE	226	4	4.07	25	0	0	0	0	496.882	0		352	0	b3°	31.2673	470	73.0844	106.169	0	Green	10156	538.25	538.25
6189	RL24_ECO55	RL24_ECO55	RecName: Full=50S ribosomal protein L24	Regular	449.9	5.88	11316.2	32	5	8	22.12	15147	0	14750			Yellow	340 1346 1347 1545 5705 6188 6190 7030 7031 7032 7033 7034 7035 7036 7037 8485 8730 8831 10863 10868	0	4	Pass2	VarMod	Acetyl+K(29)	4742.79	KGKRGKVKNVLSSGKVIVEGINLVKKHQKPVPALNQPGGIVEKE	KGKRGKVKNVLSSGKVIVEGINLVKKHQKPVPALNQPGGIVEKE	18	44	11.08	165	4	4	1	0	226.981	5.0091	Missing	5224	2.7	b9b10b13b16°y14y19*y25*	46.6037	4574	333.138	126.569	0.1097	Red	28834	4742.77	4742.77
6189	RL24_ECO55	RL24_ECO55	RecName: Full=50S ribosomal protein L24	Regular	449.9	5.88	11316.2	32	5	8	22.12	15147	0	14750			Yellow	340 1346 1347 5705 7030 7031 7032 7033 7034 7035 7036 8485 10868	0	3	Pass2	VarMod	Acetyl+K(1)	2160.13	KEAAIQVSNVAIFNAATGKAD	KEAAIQVSNVAIFNAATGKAD	60	21	6.78	166	7	7	1	0	636.807	5.4571		3187	3.3	b7°b14°b15b16*b17b19°b20*y3y3°y4°y6°y8y13*y14y15*y16°y18*y19°y20y21	33.9373	1985	190.956	87.304	0.4007	Red	11256	2160.14	2160.14
6189	RL24_ECO55	RL24_ECO55	RecName: Full=50S ribosomal protein L24	Regular	449.9	5.88	11316.2	32	5	8	22.12	15147	0	14750			Yellow	340 1346 1347 1545 5705 6188 6190 7030 7031 7032 7033 7034 7035 7036 7037 8485 8730 8831 10863 10868	0	5	Pass2	VarMod	Acetyl+K(10)	2735.56	GINLVKKHQKPVPALNQPGGIVEKE	GINLVKKHQKPVPALNQPGGIVEKE	37	25	10.39	164	5	5	2	0	422.234	5.2787	Identified	665	1.9	b10*b18*b21b22y7y10°y15°y17y17*y18y18*y19°y24*	26.8305	2588	227.896	73.9478	0.0731	Red	7892	2735.56	2735.56
0	PDIA1A_HUMAN	P07237.3A	RecName: Full=Protein disulfide-isomerase; Short=PDI; Mutus Gp; AltName: Full=Cellular thyroid hormone-binding protein	Regular	1481.34	0	60627	1151	97	37	76.85	56806720	4844036	11362850			Green		0	106	Pass2	InSource	None	926.498	LFKKFDE	GVVLFKKFDE	223	7	7	25	2	2	1	0	832.528	0		2031	0	b4b5	31.2446	864	109.674	179.347	0.0004	Green	10126	926.499	926.499
0	PDIA1A_HUMAN	P07237.3A	RecName: Full=Protein disulfide-isomerase; Short=PDI; Mutus Gp; AltName: Full=Cellular thyroid hormone-binding protein	Regular	1481.34	0	60627	1151	97	37	76.85	56806720	4844036	11362850			Green		0	133	Pass2	InSource	None	564.314	DHVLV	DHVLVLRKSNFAE	42	5	4.96	66	0	0	0	0	65.9603	0		0	0		31.0957	543	80.4686	120.937	0	Green	10003	564.315	564.315
10868	RL24_ECO57	RL24_ECO57	RecName: Full=50S ribosomal protein L24	Regular	449.9	33.33	11316.2	32	5	8	22.12	15147	0	14750			Yellow	340 1346 1347 1545 5705 6188 6189 6190 7030 7031 7032 7033 7034 7035 7036 7037 8485 8730 8831 10863	0	4	Pass2	VarMod	Acetyl+K(29)	4742.79	KGKRGKVKNVLSSGKVIVEGINLVKKHQKPVPALNQPGGIVEKE	KGKRGKVKNVLSSGKVIVEGINLVKKHQKPVPALNQPGGIVEKE	18	44	11.08	100	4	4	1	0	226.981	5.0091	Missing	5224	2.7	b9b10b13b16°y14y19*y25*	46.6037	4574	333.138	126.569	0.1097	Red	28834	4742.77	4742.77
10868	RL24_ECO57	RL24_ECO57	RecName: Full=50S ribosomal protein L24	Regular	449.9	33.33	11316.2	32	5	8	22.12	15147	0	14750			Yellow	340 1346 1347 5705 6189 7030 7031 7032 7033 7034 7035 7036 8485	0	3	Pass2	VarMod	Acetyl+K(1)	2160.13	KEAAIQVSNVAIFNAATGKAD	KEAAIQVSNVAIFNAATGKAD	60	21	6.78	101	7	7	1	0	636.807	5.4571		3187	3.3	b7°b14°b15b16*b17b19°b20*y3y3°y4°y6°y8y13*y14y15*y16°y18*y19°y20y21	33.9373	1985	190.956	87.304	0.4007	Red	11256	2160.14	2160.14
10868	RL24_ECO57	RL24_ECO57	RecName: Full=50S ribosomal protein L24	Regular	449.9	33.33	11316.2	32	5	8	22.12	15147	0	14750			Yellow	340 1346 1347 1545 5705 6188 6189 6190 7030 7031 7032 7033 7034 7035 7036 7037 8485 8730 8831 10863	0	5	Pass2	VarMod	Acetyl+K(10)	2735.56	GINLVKKHQKPVPALNQPGGIVEKE	GINLVKKHQKPVPALNQPGGIVEKE	37	25	10.39	99	5	5	2	0	422.234	5.2787	Identified	665	1.9	b10*b18*b21b22y7y10°y15°y17y17*y18y18*y19°y24*	26.8305	2588	227.896	73.9478	0.0731	Red	7892	2735.56	2735.56
0	PDIA1A_HUMAN	P07237.3A	RecName: Full=Protein disulfide-isomerase; Short=PDI; Mutus Gp; AltName: Full=Cellular thyroid hormone-binding protein	Regular	1481.34	0	60627	1151	97	37	76.85	56806720	4844036	11362850			Green		0	98	Pass2	InSource	None	681.466	LKLAAAL	LKLAAALE	526	7	10.2	6	2	2	1	0	45.9762	0		162	0	y5y6	29.27	708	96.0392	152.078	0.0033	Green	9174	681.467	681.467
0	PDIA1A_HUMAN	P07237.3A	RecName: Full=Protein disulfide-isomerase; Short=PDI; Mutus Gp; AltName: Full=Cellular thyroid hormone-binding protein	Regular	1481.34	0	60627	1151	97	37	76.85	56806720	4844036	11362850			Green		0	112	Pass2	InSource	None	426.308	LKLA	LKLAAALE	526	4	10.2	6	0	0	0	0	54.8934	0		0	0		29.2681	450	70.9961	101.992	0.0001	Green	9172	426.308	426.308
7036	RL24_ECO5E	RL24_ECO5E	RecName: Full=50S ribosomal protein L24	Regular	449.9	11.11	11316.2	32	5	8	22.12	15147	0	14750			Yellow	340 1346 1347 1545 5705 6188 6189 6190 7030 7031 7032 7033 7034 7035 7037 8485 8730 8831 10863 10868	0	4	Pass2	VarMod	Acetyl+K(29)	4742.79	KGKRGKVKNVLSSGKVIVEGINLVKKHQKPVPALNQPGGIVEKE	KGKRGKVKNVLSSGKVIVEGINLVKKHQKPVPALNQPGGIVEKE	18	44	11.08	126	4	4	1	0	226.981	5.0091	Missing	5224	2.7	b9b10b13b16°y14y19*y25*	46.6037	4574	333.138	126.569	0.1097	Red	28834	4742.77	4742.77
7036	RL24_ECO5E	RL24_ECO5E	RecName: Full=50S ribosomal protein L24	Regular	449.9	11.11	11316.2	32	5	8	22.12	15147	0	14750			Yellow	340 1346 1347 5705 6189 7030 7031 7032 7033 7034 7035 8485 10868	0	3	Pass2	VarMod	Acetyl+K(1)	2160.13	KEAAIQVSNVAIFNAATGKAD	KEAAIQVSNVAIFNAATGKAD	60	21	6.78	127	7	7	1	0	636.807	5.4571		3187	3.3	b7°b14°b15b16*b17b19°b20*y3y3°y4°y6°y8y13*y14y15*y16°y18*y19°y20y21	33.9373	1985	190.956	87.304	0.4007	Red	11256	2160.14	2160.14
7036	RL24_ECO5E	RL24_ECO5E	RecName: Full=50S ribosomal protein L24	Regular	449.9	11.11	11316.2	32	5	8	22.12	15147	0	14750			Yellow	340 1346 1347 1545 5705 6188 6189 6190 7030 7031 7032 7033 7034 7035 7037 8485 8730 8831 10863 10868	0	5	Pass2	VarMod	Acetyl+K(10)	2735.56	GINLVKKHQKPVPALNQPGGIVEKE	GINLVKKHQKPVPALNQPGGIVEKE	37	25	10.39	125	5	5	2	0	422.234	5.2787	Identified	665	1.9	b10*b18*b21b22y7y10°y15°y17y17*y18y18*y19°y24*	26.8305	2588	227.896	73.9478	0.0731	Red	7892	2735.56	2735.56
0	PDIA1A_HUMAN	P07237.3A	RecName: Full=Protein disulfide-isomerase; Short=PDI; Mutus Gp; AltName: Full=Cellular thyroid hormone-binding protein	Regular	1481.34	0	60627	1151	97	37	76.85	56806720	4844036	11362850			Green		0	99	Pass2	InSource	None	568.382	LKLAAA	LKLAAALE	526	6	10.2	6	0	0	0	0	84.7179	0		0	0		29.2651	584	84.4698	128.94	0.0018	Green	9171	568.383	568.383
0	PDIA1A_HUMAN	P07237.3A	RecName: Full=Protein disulfide-isomerase; Short=PDI; Mutus Gp; AltName: Full=Cellular thyroid hormone-binding protein	Regular	1481.34	0	60627	1151	97	37	76.85	56806720	4844036	11362850			Green		0	107	Pass2	InSource	None	497.345	LKLAA	LKLAAALE	526	5	10.2	6	3	3	1	0	70.8588	0		333	0	y1y2y4	29.2605	517	77.8789	115.758	0.0003	Green	9165	497.345	497.345
7035	RL24_ECO7I	RL24_ECO7I	RecName: Full=50S ribosomal protein L24	Regular	449.9	10	11316.2	32	5	8	22.12	15147	0	14750			Yellow	340 1346 1347 1545 5705 6188 6189 6190 7030 7031 7032 7033 7034 7036 7037 8485 8730 8831 10863 10868	0	4	Pass2	VarMod	Acetyl+K(29)	4742.79	KGKRGKVKNVLSSGKVIVEGINLVKKHQKPVPALNQPGGIVEKE	KGKRGKVKNVLSSGKVIVEGINLVKKHQKPVPALNQPGGIVEKE	18	44	11.08	131	4	4	1	0	226.981	5.0091	Missing	5224	2.7	b9b10b13b16°y14y19*y25*	46.6037	4574	333.138	126.569	0.1097	Red	28834	4742.77	4742.77
7035	RL24_ECO7I	RL24_ECO7I	RecName: Full=50S ribosomal protein L24	Regular	449.9	10	11316.2	32	5	8	22.12	15147	0	14750			Yellow	340 1346 1347 5705 6189 7030 7031 7032 7033 7034 7036 8485 10868	0	3	Pass2	VarMod	Acetyl+K(1)	2160.13	KEAAIQVSNVAIFNAATGKAD	KEAAIQVSNVAIFNAATGKAD	60	21	6.78	132	7	7	1	0	636.807	5.4571		3187	3.3	b7°b14°b15b16*b17b19°b20*y3y3°y4°y6°y8y13*y14y15*y16°y18*y19°y20y21	33.9373	1985	190.956	87.304	0.4007	Red	11256	2160.14	2160.14
7035	RL24_ECO7I	RL24_ECO7I	RecName: Full=50S ribosomal protein L24	Regular	449.9	10	11316.2	32	5	8	22.12	15147	0	14750			Yellow	340 1346 1347 1545 5705 6188 6189 6190 7030 7031 7032 7033 7034 7036 7037 8485 8730 8831 10863 10868	0	5	Pass2	VarMod	Acetyl+K(10)	2735.56	GINLVKKHQKPVPALNQPGGIVEKE	GINLVKKHQKPVPALNQPGGIVEKE	37	25	10.39	130	5	5	2	0	422.234	5.2787	Identified	665	1.9	b10*b18*b21b22y7y10°y15°y17y17*y18y18*y19°y24*	26.8305	2588	227.896	73.9478	0.0731	Red	7892	2735.56	2735.56
0	PDIA1A_HUMAN	P07237.3A	RecName: Full=Protein disulfide-isomerase; Short=PDI; Mutus Gp; AltName: Full=Cellular thyroid hormone-binding protein	Regular	1481.34	0	60627	1151	97	37	76.85	56806720	4844036	11362850			Green		0	129	Pass2	InSource	None	697.424	KLAAALE	LKLAAALE	527	7	6.62	6	0	0	0	0	115.459	0		1491	0	y2°	29.2564	693	94.6779	149.356	0	Green	9161	697.425	697.425
0	PDIA1A_HUMAN	P07237.3A	RecName: Full=Protein disulfide-isomerase; Short=PDI; Mutus Gp; AltName: Full=Cellular thyroid hormone-binding protein	Regular	1481.34	0	60627	1151	97	37	76.85	56806720	4844036	11362850			Green		0	152	Pass2	InSource	None	1055.56	NIVIAKMDST	NIVIAKMDSTANE	437	10	6.56	44	0	0	0	0	123.025	0		0	0		25.8847	1032	123.466	83.4656	0	Green	7506	1055.55	1055.55
6188	RL24_ECO81	RL24_ECO81	RecName: Full=50S ribosomal protein L24	Regular	449.9	5.56	11346.3	25	4	8	22.12	9077	0	11563			Yellow	340 1346 1347 1545 5705 6189 6190 7030 7031 7032 7033 7034 7035 7036 7037 8485 8730 8831 10863 10868	0	3	Pass2	VarMod	Acetyl+K(29)	4742.79	KGKRGKVKNVLSSGKVIVEGINLVKKHQKPVPALNQPGGIVEKE	KGKRGKVKNVLSSGKVIVEGINLVKKHQKPVPALNQPGGIVEKE	18	44	11.08	170	4	4	1	0	226.981	5.0091	Missing	5224	2.7	b9b10b13b16°y14y19*y25*	46.6037	4574	333.138	126.569	0.1831	Red	28834	4742.77	4742.77
6188	RL24_ECO81	RL24_ECO81	RecName: Full=50S ribosomal protein L24	Regular	449.9	5.56	11346.3	25	4	8	22.12	9077	0	11563			Yellow	340 1346 1347 1545 5705 6189 6190 7030 7031 7032 7033 7034 7035 7036 7037 8485 8730 8831 10863 10868	0	4	Pass2	VarMod	Acetyl+K(10)	2735.56	GINLVKKHQKPVPALNQPGGIVEKE	GINLVKKHQKPVPALNQPGGIVEKE	37	25	10.39	169	5	5	2	0	422.234	5.2787	Identified	665	1.9	b10*b18*b21b22y7y10°y15°y17y17*y18y18*y19°y24*	26.8305	2588	227.896	73.9478	0.1221	Red	7892	2735.56	2735.56
0	PDIA1A_HUMAN	P07237.3A	RecName: Full=Protein disulfide-isomerase; Short=PDI; Mutus Gp; AltName: Full=Cellular thyroid hormone-binding protein	Regular	1481.34	0	60627	1151	97	37	76.85	56806720	4844036	11362850			Green		0	141	Pass2	InSource	None	434.188	TANE	NIVIAKMDSTANE	446	4	3.23	44	1	1	0	0	38.1811	0		1738	0	b2b2°	25.8774	365	61.7478	83.4956	0	Green	7490	434.188	434.188
0	PDIA1A_HUMAN	P07237.3A	RecName: Full=Protein disulfide-isomerase; Short=PDI; Mutus Gp; AltName: Full=Cellular thyroid hormone-binding protein	Regular	1481.34	0	60627	1151	97	37	76.85	56806720	4844036	11362850			Green		0	140	Pass2	InSource	None	440.287	NIVI	NIVIAKMDSTANE	437	4	5.69	44	0	0	0	0	32.6583	0		0	0		25.8654	449	70.8909	101.782	0	Green	7427	440.289	440.289
7034	RL24_ECO8A	RL24_ECO8A	RecName: Full=50S ribosomal protein L24	Regular	449.9	9.09	11316.2	32	5	8	22.12	15147	0	14750			Yellow	340 1346 1347 1545 5705 6188 6189 6190 7030 7031 7032 7033 7035 7036 7037 8485 8730 8831 10863 10868	0	4	Pass2	VarMod	Acetyl+K(29)	4742.79	KGKRGKVKNVLSSGKVIVEGINLVKKHQKPVPALNQPGGIVEKE	KGKRGKVKNVLSSGKVIVEGINLVKKHQKPVPALNQPGGIVEKE	18	44	11.08	136	4	4	1	0	226.981	5.0091	Missing	5224	2.7	b9b10b13b16°y14y19*y25*	46.6037	4574	333.138	126.569	0.1097	Red	28834	4742.77	4742.77
7034	RL24_ECO8A	RL24_ECO8A	RecName: Full=50S ribosomal protein L24	Regular	449.9	9.09	11316.2	32	5	8	22.12	15147	0	14750			Yellow	340 1346 1347 5705 6189 7030 7031 7032 7033 7035 7036 8485 10868	0	3	Pass2	VarMod	Acetyl+K(1)	2160.13	KEAAIQVSNVAIFNAATGKAD	KEAAIQVSNVAIFNAATGKAD	60	21	6.78	137	7	7	1	0	636.807	5.4571		3187	3.3	b7°b14°b15b16*b17b19°b20*y3y3°y4°y6°y8y13*y14y15*y16°y18*y19°y20y21	33.9373	1985	190.956	87.304	0.4007	Red	11256	2160.14	2160.14
7034	RL24_ECO8A	RL24_ECO8A	RecName: Full=50S ribosomal protein L24	Regular	449.9	9.09	11316.2	32	5	8	22.12	15147	0	14750			Yellow	340 1346 1347 1545 5705 6188 6189 6190 7030 7031 7032 7033 7035 7036 7037 8485 8730 8831 10863 10868	0	5	Pass2	VarMod	Acetyl+K(10)	2735.56	GINLVKKHQKPVPALNQPGGIVEKE	GINLVKKHQKPVPALNQPGGIVEKE	37	25	10.39	135	5	5	2	0	422.234	5.2787	Identified	665	1.9	b10*b18*b21b22y7y10°y15°y17y17*y18y18*y19°y24*	26.8305	2588	227.896	73.9478	0.0731	Red	7892	2735.56	2735.56
0	PDIA1A_HUMAN	P07237.3A	RecName: Full=Protein disulfide-isomerase; Short=PDI; Mutus Gp; AltName: Full=Cellular thyroid hormone-binding protein	Regular	1481.34	0	60627	1151	97	37	76.85	56806720	4844036	11362850			Green		0	144	Pass2	InSource	None	511.324	NIVIA	NIVIAKMDSTANE	437	5	5.69	44	0	0	0	0	82.5997	0		0	0		25.8567	516	77.7785	115.557	0	Green	7403	511.324	511.324
0	PDIA1A_HUMAN	P07237.3A	RecName: Full=Protein disulfide-isomerase; Short=PDI; Mutus Gp; AltName: Full=Cellular thyroid hormone-binding protein	Regular	1481.34	0	60627	1151	97	37	76.85	56806720	4844036	11362850			Green		0	142	Pass2	InSource	None	639.419	NIVIAK	NIVIAKMDSTANE	437	6	9.8	44	1	1	0	0	49.7177	0		110	0	y1	25.8504	651	90.8128	141.626	0	Green	7386	639.419	639.419
5705	RL24_ECOBW	RL24_ECOBW	RecName: Full=50S ribosomal protein L24	Regular	449.9	5.26	11316.2	32	5	8	22.12	15147	0	14750			Yellow	340 1346 1347 1545 6188 6189 6190 7030 7031 7032 7033 7034 7035 7036 7037 8485 8730 8831 10863 10868	0	4	Pass2	VarMod	Acetyl+K(29)	4742.79	KGKRGKVKNVLSSGKVIVEGINLVKKHQKPVPALNQPGGIVEKE	KGKRGKVKNVLSSGKVIVEGINLVKKHQKPVPALNQPGGIVEKE	18	44	11.08	174	4	4	1	0	226.981	5.0091	Missing	5224	2.7	b9b10b13b16°y14y19*y25*	46.6037	4574	333.138	126.569	0.1097	Red	28834	4742.77	4742.77
5705	RL24_ECOBW	RL24_ECOBW	RecName: Full=50S ribosomal protein L24	Regular	449.9	5.26	11316.2	32	5	8	22.12	15147	0	14750			Yellow	340 1346 1347 6189 7030 7031 7032 7033 7034 7035 7036 8485 10868	0	3	Pass2	VarMod	Acetyl+K(1)	2160.13	KEAAIQVSNVAIFNAATGKAD	KEAAIQVSNVAIFNAATGKAD	60	21	6.78	175	7	7	1	0	636.807	5.4571		3187	3.3	b7°b14°b15b16*b17b19°b20*y3y3°y4°y6°y8y13*y14y15*y16°y18*y19°y20y21	33.9373	1985	190.956	87.304	0.4007	Red	11256	2160.14	2160.14
5705	RL24_ECOBW	RL24_ECOBW	RecName: Full=50S ribosomal protein L24	Regular	449.9	5.26	11316.2	32	5	8	22.12	15147	0	14750			Yellow	340 1346 1347 1545 6188 6189 6190 7030 7031 7032 7033 7034 7035 7036 7037 8485 8730 8831 10863 10868	0	5	Pass2	VarMod	Acetyl+K(10)	2735.56	GINLVKKHQKPVPALNQPGGIVEKE	GINLVKKHQKPVPALNQPGGIVEKE	37	25	10.39	173	5	5	2	0	422.234	5.2787	Identified	665	1.9	b10*b18*b21b22y7y10°y15°y17y17*y18y18*y19°y24*	26.8305	2588	227.896	73.9478	0.0731	Red	7892	2735.56	2735.56
0	PDIA1A_HUMAN	P07237.3A	RecName: Full=Protein disulfide-isomerase; Short=PDI; Mutus Gp; AltName: Full=Cellular thyroid hormone-binding protein	Regular	1481.34	0	60627	1151	97	37	76.85	56806720	4844036	11362850			Green		0	113	Pass2	InSource	None	676.37	VIAKMD	NIVIAKMD	439	6	6.78	3	0	0	0	0	75.4292	0		0	0		25.7026	646	90.3472	140.694	0.0001	Green	7320	676.372	676.372
0	PDIA1A_HUMAN	P07237.3A	RecName: Full=Protein disulfide-isomerase; Short=PDI; Mutus Gp; AltName: Full=Cellular thyroid hormone-binding protein	Regular	1481.34	0	60627	1151	97	37	76.85	56806720	4844036	11362850			Green		0	119	Pass2	InSource	None	650.351	KIFGGE	QTAPKIFGGE	265	6	6.62	2	2	2	0	0	132.815	0		1661	0	b2b5	25.6288	599	85.9101	131.82	0.0001	Green	7289	650.353	650.353
7033	RL24_ECODH	RL24_ECODH	RecName: Full=50S ribosomal protein L24	Regular	449.9	8.33	11316.2	32	5	8	22.12	15147	0	14750			Yellow	340 1346 1347 1545 5705 6188 6189 6190 7030 7031 7032 7034 7035 7036 7037 8485 8730 8831 10863 10868	0	4	Pass2	VarMod	Acetyl+K(29)	4742.79	KGKRGKVKNVLSSGKVIVEGINLVKKHQKPVPALNQPGGIVEKE	KGKRGKVKNVLSSGKVIVEGINLVKKHQKPVPALNQPGGIVEKE	18	44	11.08	141	4	4	1	0	226.981	5.0091	Missing	5224	2.7	b9b10b13b16°y14y19*y25*	46.6037	4574	333.138	126.569	0.1097	Red	28834	4742.77	4742.77
7033	RL24_ECODH	RL24_ECODH	RecName: Full=50S ribosomal protein L24	Regular	449.9	8.33	11316.2	32	5	8	22.12	15147	0	14750			Yellow	340 1346 1347 5705 6189 7030 7031 7032 7034 7035 7036 8485 10868	0	3	Pass2	VarMod	Acetyl+K(1)	2160.13	KEAAIQVSNVAIFNAATGKAD	KEAAIQVSNVAIFNAATGKAD	60	21	6.78	142	7	7	1	0	636.807	5.4571		3187	3.3	b7°b14°b15b16*b17b19°b20*y3y3°y4°y6°y8y13*y14y15*y16°y18*y19°y20y21	33.9373	1985	190.956	87.304	0.4007	Red	11256	2160.14	2160.14
7033	RL24_ECODH	RL24_ECODH	RecName: Full=50S ribosomal protein L24	Regular	449.9	8.33	11316.2	32	5	8	22.12	15147	0	14750			Yellow	340 1346 1347 1545 5705 6188 6189 6190 7030 7031 7032 7034 7035 7036 7037 8485 8730 8831 10863 10868	0	5	Pass2	VarMod	Acetyl+K(10)	2735.56	GINLVKKHQKPVPALNQPGGIVEKE	GINLVKKHQKPVPALNQPGGIVEKE	37	25	10.39	140	5	5	2	0	422.234	5.2787	Identified	665	1.9	b10*b18*b21b22y7y10°y15°y17y17*y18y18*y19°y24*	26.8305	2588	227.896	73.9478	0.0731	Red	7892	2735.56	2735.56
0	PDIA1A_HUMAN	P07237.3A	RecName: Full=Protein disulfide-isomerase; Short=PDI; Mutus Gp; AltName: Full=Cellular thyroid hormone-binding protein	Regular	1481.34	0	60627	1151	97	37	76.85	56806720	4844036	11362850			Green		0	109	Pass2	InSource	None	919.488	TAPKIFGGE	QTAPKIFGGE	262	9	7.33	2	1	1	0	0	104.359	0	Missing	16881	0	b1b1°b5°	25.6259	849	108.401	176.801	0.0003	Green	7283	919.49	919.49
0	PDIA1A_HUMAN	P07237.3A	RecName: Full=Protein disulfide-isomerase; Short=PDI; Mutus Gp; AltName: Full=Cellular thyroid hormone-binding protein	Regular	1481.34	0	60627	1151	97	37	76.85	56806720	4844036	11362850			Green		0	127	Pass2	InSource	None	481.193	AFDE	DVAFDE	399	4	2.94	42	0	0	0	0	272.748	0		339	0	b3°	22.8681	402	65.8532	91.7064	0	Green	5436	481.194	481.194
1346	RL24_ECOHS	RL24_ECOHS	RecName: Full=50S ribosomal protein L24	Regular	449.9	4.55	11316.2	32	5	8	22.12	15147	0	14750			Yellow	340 1347 1545 5705 6188 6189 6190 7030 7031 7032 7033 7034 7035 7036 7037 8485 8730 8831 10863 10868	0	4	Pass2	VarMod	Acetyl+K(29)	4742.79	KGKRGKVKNVLSSGKVIVEGINLVKKHQKPVPALNQPGGIVEKE	KGKRGKVKNVLSSGKVIVEGINLVKKHQKPVPALNQPGGIVEKE	18	44	11.08	188	4	4	1	0	226.981	5.0091	Missing	5224	2.7	b9b10b13b16°y14y19*y25*	46.6037	4574	333.138	126.569	0.1097	Red	28834	4742.77	4742.77
1346	RL24_ECOHS	RL24_ECOHS	RecName: Full=50S ribosomal protein L24	Regular	449.9	4.55	11316.2	32	5	8	22.12	15147	0	14750			Yellow	340 1347 5705 6189 7030 7031 7032 7033 7034 7035 7036 8485 10868	0	3	Pass2	VarMod	Acetyl+K(1)	2160.13	KEAAIQVSNVAIFNAATGKAD	KEAAIQVSNVAIFNAATGKAD	60	21	6.78	189	7	7	1	0	636.807	5.4571		3187	3.3	b7°b14°b15b16*b17b19°b20*y3y3°y4°y6°y8y13*y14y15*y16°y18*y19°y20y21	33.9373	1985	190.956	87.304	0.4007	Red	11256	2160.14	2160.14
1346	RL24_ECOHS	RL24_ECOHS	RecName: Full=50S ribosomal protein L24	Regular	449.9	4.55	11316.2	32	5	8	22.12	15147	0	14750			Yellow	340 1347 1545 5705 6188 6189 6190 7030 7031 7032 7033 7034 7035 7036 7037 8485 8730 8831 10863 10868	0	5	Pass2	VarMod	Acetyl+K(10)	2735.56	GINLVKKHQKPVPALNQPGGIVEKE	GINLVKKHQKPVPALNQPGGIVEKE	37	25	10.39	187	5	5	2	0	422.234	5.2787	Identified	665	1.9	b10*b18*b21b22y7y10°y15°y17y17*y18y18*y19°y24*	26.8305	2588	227.896	73.9478	0.0731	Red	7892	2735.56	2735.56
0	PDIA1A_HUMAN	P07237.3A	RecName: Full=Protein disulfide-isomerase; Short=PDI; Mutus Gp; AltName: Full=Cellular thyroid hormone-binding protein	Regular	1481.34	0	60627	1151	97	37	76.85	56806720	4844036	11362850			Green		0	135	Pass2	InSource	None	433.208	DVAF	DVAFDE	397	4	2.85	42	0	0	0	0	46.6397	0		697	0	b1°	22.8581	398	65.4157	90.8313	0	Green	5429	433.209	433.209
0	PDIA1A_HUMAN	P07237.3A	RecName: Full=Protein disulfide-isomerase; Short=PDI; Mutus Gp; AltName: Full=Cellular thyroid hormone-binding protein	Regular	1481.34	0	60627	1151	97	37	76.85	56806720	4844036	11362850			Green		0	130	Pass2	InSource	None	585.336	RTVID	RTVIDYNGERTLD	470	5	6.56	49	0	0	0	0	55.4156	0		0	0		22.8353	561	82.2372	124.474	0	Green	5409	585.337	585.337
1545	RL24_ECOK1	RL24_ECOK1	RecName: Full=50S ribosomal protein L24	Regular	449.9	5	11346.3	25	4	8	22.12	9077	0	11563			Yellow	340 1346 1347 5705 6188 6189 6190 7030 7031 7032 7033 7034 7035 7036 7037 8485 8730 8831 10863 10868	0	3	Pass2	VarMod	Acetyl+K(29)	4742.79	KGKRGKVKNVLSSGKVIVEGINLVKKHQKPVPALNQPGGIVEKE	KGKRGKVKNVLSSGKVIVEGINLVKKHQKPVPALNQPGGIVEKE	18	44	11.08	179	4	4	1	0	226.981	5.0091	Missing	5224	2.7	b9b10b13b16°y14y19*y25*	46.6037	4574	333.138	126.569	0.1831	Red	28834	4742.77	4742.77
1545	RL24_ECOK1	RL24_ECOK1	RecName: Full=50S ribosomal protein L24	Regular	449.9	5	11346.3	25	4	8	22.12	9077	0	11563			Yellow	340 1346 1347 5705 6188 6189 6190 7030 7031 7032 7033 7034 7035 7036 7037 8485 8730 8831 10863 10868	0	4	Pass2	VarMod	Acetyl+K(10)	2735.56	GINLVKKHQKPVPALNQPGGIVEKE	GINLVKKHQKPVPALNQPGGIVEKE	37	25	10.39	178	5	5	2	0	422.234	5.2787	Identified	665	1.9	b10*b18*b21b22y7y10°y15°y17y17*y18y18*y19°y24*	26.8305	2588	227.896	73.9478	0.1221	Red	7892	2735.56	2735.56
0	PDIA1A_HUMAN	P07237.3A	RecName: Full=Protein disulfide-isomerase; Short=PDI; Mutus Gp; AltName: Full=Cellular thyroid hormone-binding protein	Regular	1481.34	0	60627	1151	97	37	76.85	56806720	4844036	11362850			Green		0	132	Pass2	InSource	None	774.499	GKIKPHL	GKIKPHLMSQELPE	367	7	10.84	38	2	2	1	0	21.4426	0	Missing	243	0	y1y2	22.7037	774	101.919	163.837	0	Green	5230	774.501	774.501
0	PDIA1A_HUMAN	P07237.3A	RecName: Full=Protein disulfide-isomerase; Short=PDI; Mutus Gp; AltName: Full=Cellular thyroid hormone-binding protein	Regular	1481.34	0	60627	1151	97	37	76.85	56806720	4844036	11362850			Green		0	145	Pass2	InSource	None	358.197	LPE	GKIKPHLMSQELPE	378	3	3.23	38	0	0	0	0	24.7444	0	Missing	0	0		22.6987	323	56.9152	73.8303	0	Green	5205	358.198	358.198
8831	RL24_ECOL5	RL24_ECOL5	RecName: Full=50S ribosomal protein L24	Regular	449.9	20	11346.3	25	4	8	22.12	9077	0	11563			Yellow	340 1346 1347 1545 5705 6188 6189 6190 7030 7031 7032 7033 7034 7035 7036 7037 8485 8730 10863 10868	0	3	Pass2	VarMod	Acetyl+K(29)	4742.79	KGKRGKVKNVLSSGKVIVEGINLVKKHQKPVPALNQPGGIVEKE	KGKRGKVKNVLSSGKVIVEGINLVKKHQKPVPALNQPGGIVEKE	18	44	11.08	109	4	4	1	0	226.981	5.0091	Missing	5224	2.7	b9b10b13b16°y14y19*y25*	46.6037	4574	333.138	126.569	0.1831	Red	28834	4742.77	4742.77
8831	RL24_ECOL5	RL24_ECOL5	RecName: Full=50S ribosomal protein L24	Regular	449.9	20	11346.3	25	4	8	22.12	9077	0	11563			Yellow	340 1346 1347 1545 5705 6188 6189 6190 7030 7031 7032 7033 7034 7035 7036 7037 8485 8730 10863 10868	0	4	Pass2	VarMod	Acetyl+K(10)	2735.56	GINLVKKHQKPVPALNQPGGIVEKE	GINLVKKHQKPVPALNQPGGIVEKE	37	25	10.39	108	5	5	2	0	422.234	5.2787	Identified	665	1.9	b10*b18*b21b22y7y10°y15°y17y17*y18y18*y19°y24*	26.8305	2588	227.896	73.9478	0.1221	Red	7892	2735.56	2735.56
0	PDIA1A_HUMAN	P07237.3A	RecName: Full=Protein disulfide-isomerase; Short=PDI; Mutus Gp; AltName: Full=Cellular thyroid hormone-binding protein	Regular	1481.34	0	60627	1151	97	37	76.85	56806720	4844036	11362850			Green		0	161	Pass2	NeutralLoss_NH3	None	1049.49	RTVIDYNGE	RTVIDYNGE	470	9	4.07	46	0	0	0	0	105.432	0		0	0		20.1305	955	117.245	77.2452	0	Green	3819	1049.49	1049.49
0	PDIA1A_HUMAN	P07237.3A	RecName: Full=Protein disulfide-isomerase; Short=PDI; Mutus Gp; AltName: Full=Cellular thyroid hormone-binding protein	Regular	1481.34	0	60627	1151	97	37	76.85	56806720	4844036	11362850			Green		0	148	Pass2	InSource	None	564.215	DATEE	IRLAKVDATEE	101	5	2.87	18	1	1	0	0	131.577	0		2837	0	b1°b2°b4b5°	19.3496	469	72.9807	105.961	0	Green	3401	564.212	564.212
10863	RL24_ECOL6	RL24_ECOL6	RecName: Full=50S ribosomal protein L24	Regular	449.9	25	11346.3	25	4	8	22.12	9077	0	11563			Yellow	340 1346 1347 1545 5705 6188 6189 6190 7030 7031 7032 7033 7034 7035 7036 7037 8485 8730 8831 10868	0	3	Pass2	VarMod	Acetyl+K(29)	4742.79	KGKRGKVKNVLSSGKVIVEGINLVKKHQKPVPALNQPGGIVEKE	KGKRGKVKNVLSSGKVIVEGINLVKKHQKPVPALNQPGGIVEKE	18	44	11.08	105	4	4	1	0	226.981	5.0091	Missing	5224	2.7	b9b10b13b16°y14y19*y25*	46.6037	4574	333.138	126.569	0.1831	Red	28834	4742.77	4742.77
10863	RL24_ECOL6	RL24_ECOL6	RecName: Full=50S ribosomal protein L24	Regular	449.9	25	11346.3	25	4	8	22.12	9077	0	11563			Yellow	340 1346 1347 1545 5705 6188 6189 6190 7030 7031 7032 7033 7034 7035 7036 7037 8485 8730 8831 10868	0	4	Pass2	VarMod	Acetyl+K(10)	2735.56	GINLVKKHQKPVPALNQPGGIVEKE	GINLVKKHQKPVPALNQPGGIVEKE	37	25	10.39	104	5	5	2	0	422.234	5.2787	Identified	665	1.9	b10*b18*b21b22y7y10°y15°y17y17*y18y18*y19°y24*	26.8305	2588	227.896	73.9478	0.1221	Red	7892	2735.56	2735.56
0	PDIA1A_HUMAN	P07237.3A	RecName: Full=Protein disulfide-isomerase; Short=PDI; Mutus Gp; AltName: Full=Cellular thyroid hormone-binding protein	Regular	1481.34	0	60627	1151	97	37	76.85	56806720	4844036	11362850			Green		0	108	Pass2	InSource	None	681.477	IRLAKV	IRLAKVDATEE	95	6	11.65	18	1	1	0	0	326.643	0		103	0	y3	19.3383	703	95.5865	151.173	0.0003	Green	3358	681.477	681.477
0	PDIA1A_HUMAN	P07237.3A	RecName: Full=Protein disulfide-isomerase; Short=PDI; Mutus Gp; AltName: Full=Cellular thyroid hormone-binding protein	Regular	1481.34	0	60627	1151	97	37	76.85	56806720	4844036	11362850			Green		0	104	Pass2	InSource	None	796.504	IRLAKVD	IRLAKVDATEE	95	7	10.19	18	1	1	0	0	159.263	0		4707	0	y2y2°y4°	19.3353	794	103.667	167.334	0.0007	Green	3343	796.505	796.505
8485	RL24_ECOLC	RL24_ECOLC	RecName: Full=50S ribosomal protein L24	Regular	449.9	14.29	11316.2	32	5	8	22.12	15147	0	14750			Yellow	340 1346 1347 1545 5705 6188 6189 6190 7030 7031 7032 7033 7034 7035 7036 7037 8730 8831 10863 10868	0	4	Pass2	VarMod	Acetyl+K(29)	4742.79	KGKRGKVKNVLSSGKVIVEGINLVKKHQKPVPALNQPGGIVEKE	KGKRGKVKNVLSSGKVIVEGINLVKKHQKPVPALNQPGGIVEKE	18	44	11.08	117	4	4	1	0	226.981	5.0091	Missing	5224	2.7	b9b10b13b16°y14y19*y25*	46.6037	4574	333.138	126.569	0.1097	Red	28834	4742.77	4742.77
8485	RL24_ECOLC	RL24_ECOLC	RecName: Full=50S ribosomal protein L24	Regular	449.9	14.29	11316.2	32	5	8	22.12	15147	0	14750			Yellow	340 1346 1347 5705 6189 7030 7031 7032 7033 7034 7035 7036 10868	0	3	Pass2	VarMod	Acetyl+K(1)	2160.13	KEAAIQVSNVAIFNAATGKAD	KEAAIQVSNVAIFNAATGKAD	60	21	6.78	118	7	7	1	0	636.807	5.4571		3187	3.3	b7°b14°b15b16*b17b19°b20*y3y3°y4°y6°y8y13*y14y15*y16°y18*y19°y20y21	33.9373	1985	190.956	87.304	0.4007	Red	11256	2160.14	2160.14
8485	RL24_ECOLC	RL24_ECOLC	RecName: Full=50S ribosomal protein L24	Regular	449.9	14.29	11316.2	32	5	8	22.12	15147	0	14750			Yellow	340 1346 1347 1545 5705 6188 6189 6190 7030 7031 7032 7033 7034 7035 7036 7037 8730 8831 10863 10868	0	5	Pass2	VarMod	Acetyl+K(10)	2735.56	GINLVKKHQKPVPALNQPGGIVEKE	GINLVKKHQKPVPALNQPGGIVEKE	37	25	10.39	116	5	5	2	0	422.234	5.2787	Identified	665	1.9	b10*b18*b21b22y7y10°y15°y17y17*y18y18*y19°y24*	26.8305	2588	227.896	73.9478	0.0731	Red	7892	2735.56	2735.56
0	PDIA1A_HUMAN	P07237.3A	RecName: Full=Protein disulfide-isomerase; Short=PDI; Mutus Gp; AltName: Full=Cellular thyroid hormone-binding protein	Regular	1481.34	0	60627	1151	97	37	76.85	56806720	4844036	11362850			Green		0	105	Pass2	InSource	None	582.409	IRLAK	IRLAKVDATEE	95	5	11.65	18	1	1	0	0	37.3384	0		64	0	y1	19.3348	598	85.8145	131.629	0.0004	Green	3342	582.409	582.409
0	PDIA1A_HUMAN	P07237.3A	RecName: Full=Protein disulfide-isomerase; Short=PDI; Mutus Gp; AltName: Full=Cellular thyroid hormone-binding protein	Regular	1481.34	0	60627	1151	97	37	76.85	56806720	4844036	11362850			Green		0	118	Pass2	InSource	None	778.493	IRLAKVD	IRLAKVDATEE	95	7	10.19	18	0	0	0	0	113.865	0		129	0	y1°	19.3316	794	103.667	167.334	0.0001	Green	3318	778.492	778.492
340	RL24_ECOLI	RL24_ECOLI	RecName: Full=50S ribosomal protein L24; AltName: Full=Large ribosomal subunit protein uL24	Regular	449.9	4.35	11316.2	32	5	8	22.12	15147	17619	14750			Yellow	1346 1347 1545 5705 6188 6189 6190 7030 7031 7032 7033 7034 7035 7036 7037 8485 8730 8831 10863 10868	0	4	Pass2	VarMod	Acetyl+K(29)	4742.79	KGKRGKVKNVLSSGKVIVEGINLVKKHQKPVPALNQPGGIVEKE	KGKRGKVKNVLSSGKVIVEGINLVKKHQKPVPALNQPGGIVEKE	18	44	11.08	193	4	4	1	0	226.981	5.0091	Missing	5224	2.7	b9b10b13b16°y14y19*y25*	46.6037	4574	333.138	126.569	0.1097	Red	28834	4742.77	4742.77
340	RL24_ECOLI	RL24_ECOLI	RecName: Full=50S ribosomal protein L24; AltName: Full=Large ribosomal subunit protein uL24	Regular	449.9	4.35	11316.2	32	5	8	22.12	15147	17619	14750			Yellow	1346 1347 5705 6189 7030 7031 7032 7033 7034 7035 7036 8485 10868	0	3	Pass2	VarMod	Acetyl+K(1)	2160.13	KEAAIQVSNVAIFNAATGKAD	KEAAIQVSNVAIFNAATGKAD	60	21	6.78	194	7	7	1	0	636.807	5.4571		3187	3.3	b7°b14°b15b16*b17b19°b20*y3y3°y4°y6°y8y13*y14y15*y16°y18*y19°y20y21	33.9373	1985	190.956	87.304	0.4007	Red	11256	2160.14	2160.14
340	RL24_ECOLI	RL24_ECOLI	RecName: Full=50S ribosomal protein L24; AltName: Full=Large ribosomal subunit protein uL24	Regular	449.9	4.35	11316.2	32	5	8	22.12	15147	17619	14750			Yellow	1346 1347 1545 5705 6188 6189 6190 7030 7031 7032 7033 7034 7035 7036 7037 8485 8730 8831 10863 10868	0	5	Pass2	VarMod	Acetyl+K(10)	2735.56	GINLVKKHQKPVPALNQPGGIVEKE	GINLVKKHQKPVPALNQPGGIVEKE	37	25	10.39	192	5	5	2	0	422.234	5.2787	Identified	665	1.9	b10*b18*b21b22y7y10°y15°y17y17*y18y18*y19°y24*	26.8305	2588	227.896	73.9478	0.0731	Red	7892	2735.56	2735.56
0	PDIA1A_HUMAN	P07237.3A	RecName: Full=Protein disulfide-isomerase; Short=PDI; Mutus Gp; AltName: Full=Cellular thyroid hormone-binding protein	Regular	1481.34	0	60627	1151	97	37	76.85	56806720	4844036	11362850			Green		0	100	Pass2	InSource	None	950.578	IRLAKVDAT	IRLAKVDATEE	95	9	10.19	18	2	2	0	0	426.918	0		13094	0	b5b7°b8°b9°y1°y2°y5°y6y6°	19.3269	954	117.163	77.1634	0.0011	Green	3285	950.576	950.576
0	PDIA1A_HUMAN	P07237.3A	RecName: Full=Protein disulfide-isomerase; Short=PDI; Mutus Gp; AltName: Full=Cellular thyroid hormone-binding protein	Regular	1481.34	0	60627	1151	97	37	76.85	56806720	4844036	11362850			Green		0	114	Pass2	InSource	None	454.314	IRLA	IRLAKVDATEE	95	4	11.05	18	1	1	0	0	19.4983	0		97	0	y1	19.3262	463	72.357	104.714	0.0001	Green	3277	454.313	454.313
7032	RL24_ECOLU	RL24_ECOLU	RecName: Full=50S ribosomal protein L24	Regular	449.9	7.69	11316.2	32	5	8	22.12	15147	0	14750			Yellow	340 1346 1347 1545 5705 6188 6189 6190 7030 7031 7033 7034 7035 7036 7037 8485 8730 8831 10863 10868	0	4	Pass2	VarMod	Acetyl+K(29)	4742.79	KGKRGKVKNVLSSGKVIVEGINLVKKHQKPVPALNQPGGIVEKE	KGKRGKVKNVLSSGKVIVEGINLVKKHQKPVPALNQPGGIVEKE	18	44	11.08	146	4	4	1	0	226.981	5.0091	Missing	5224	2.7	b9b10b13b16°y14y19*y25*	46.6037	4574	333.138	126.569	0.1097	Red	28834	4742.77	4742.77
7032	RL24_ECOLU	RL24_ECOLU	RecName: Full=50S ribosomal protein L24	Regular	449.9	7.69	11316.2	32	5	8	22.12	15147	0	14750			Yellow	340 1346 1347 5705 6189 7030 7031 7033 7034 7035 7036 8485 10868	0	3	Pass2	VarMod	Acetyl+K(1)	2160.13	KEAAIQVSNVAIFNAATGKAD	KEAAIQVSNVAIFNAATGKAD	60	21	6.78	147	7	7	1	0	636.807	5.4571		3187	3.3	b7°b14°b15b16*b17b19°b20*y3y3°y4°y6°y8y13*y14y15*y16°y18*y19°y20y21	33.9373	1985	190.956	87.304	0.4007	Red	11256	2160.14	2160.14
7032	RL24_ECOLU	RL24_ECOLU	RecName: Full=50S ribosomal protein L24	Regular	449.9	7.69	11316.2	32	5	8	22.12	15147	0	14750			Yellow	340 1346 1347 1545 5705 6188 6189 6190 7030 7031 7033 7034 7035 7036 7037 8485 8730 8831 10863 10868	0	5	Pass2	VarMod	Acetyl+K(10)	2735.56	GINLVKKHQKPVPALNQPGGIVEKE	GINLVKKHQKPVPALNQPGGIVEKE	37	25	10.39	145	5	5	2	0	422.234	5.2787	Identified	665	1.9	b10*b18*b21b22y7y10°y15°y17y17*y18y18*y19°y24*	26.8305	2588	227.896	73.9478	0.0731	Red	7892	2735.56	2735.56
0	PDIA1A_HUMAN	P07237.3A	RecName: Full=Protein disulfide-isomerase; Short=PDI; Mutus Gp; AltName: Full=Cellular thyroid hormone-binding protein	Regular	1481.34	0	60627	1151	97	37	76.85	56806720	4844036	11362850			Green		0	103	Pass2	InSource	None	684.404	LTAERI	LTAERITE	352	6	6.95	36	2	2	0	0	1160.95	0		17909	0	y2y5	17.8422	665	92.1101	144.22	0.0007	Green	2165	684.404	684.404
0	PDIA1A_HUMAN	P07237.3A	RecName: Full=Protein disulfide-isomerase; Short=PDI; Mutus Gp; AltName: Full=Cellular thyroid hormone-binding protein	Regular	1481.34	0	60627	1151	97	37	76.85	56806720	4844036	11362850			Green		0	138	Pass2	InSource	None	947.531	GKLSNFKTA	GKLSNFKTAAE	288	9	10.84	1	1	1	0	0	113.401	0		1155	0	y3°y5°y6°y7°y8	16.5849	906	113.2	73.1997	0	Green	1148	947.53	947.53
7031	RL24_ECOSE	RL24_ECOSE	RecName: Full=50S ribosomal protein L24	Regular	449.9	7.14	11316.2	32	5	8	22.12	15147	0	14750			Yellow	340 1346 1347 1545 5705 6188 6189 6190 7030 7032 7033 7034 7035 7036 7037 8485 8730 8831 10863 10868	0	4	Pass2	VarMod	Acetyl+K(29)	4742.79	KGKRGKVKNVLSSGKVIVEGINLVKKHQKPVPALNQPGGIVEKE	KGKRGKVKNVLSSGKVIVEGINLVKKHQKPVPALNQPGGIVEKE	18	44	11.08	151	4	4	1	0	226.981	5.0091	Missing	5224	2.7	b9b10b13b16°y14y19*y25*	46.6037	4574	333.138	126.569	0.1097	Red	28834	4742.77	4742.77
7031	RL24_ECOSE	RL24_ECOSE	RecName: Full=50S ribosomal protein L24	Regular	449.9	7.14	11316.2	32	5	8	22.12	15147	0	14750			Yellow	340 1346 1347 5705 6189 7030 7032 7033 7034 7035 7036 8485 10868	0	3	Pass2	VarMod	Acetyl+K(1)	2160.13	KEAAIQVSNVAIFNAATGKAD	KEAAIQVSNVAIFNAATGKAD	60	21	6.78	152	7	7	1	0	636.807	5.4571		3187	3.3	b7°b14°b15b16*b17b19°b20*y3y3°y4°y6°y8y13*y14y15*y16°y18*y19°y20y21	33.9373	1985	190.956	87.304	0.4007	Red	11256	2160.14	2160.14
7031	RL24_ECOSE	RL24_ECOSE	RecName: Full=50S ribosomal protein L24	Regular	449.9	7.14	11316.2	32	5	8	22.12	15147	0	14750			Yellow	340 1346 1347 1545 5705 6188 6189 6190 7030 7032 7033 7034 7035 7036 7037 8485 8730 8831 10863 10868	0	5	Pass2	VarMod	Acetyl+K(10)	2735.56	GINLVKKHQKPVPALNQPGGIVEKE	GINLVKKHQKPVPALNQPGGIVEKE	37	25	10.39	150	5	5	2	0	422.234	5.2787	Identified	665	1.9	b10*b18*b21b22y7y10°y15°y17y17*y18y18*y19°y24*	26.8305	2588	227.896	73.9478	0.0731	Red	7892	2735.56	2735.56
0	PDIA1A_HUMAN	P07237.3A	RecName: Full=Protein disulfide-isomerase; Short=PDI; Mutus Gp; AltName: Full=Cellular thyroid hormone-binding protein	Regular	1481.34	0	60627	1151	97	37	76.85	56806720	4844036	11362850			Green		0	159	Pass2	NeutralLoss_H2O	None	1147.61	GKLSNFKTAAE	GKLSNFKTAAE	288	11	10.01	1	0	0	0	0	251.317	0		0	0		16.5739	1082	127.422	44.948	0	Green	1138	1147.61	1147.61
0	PDIA1A_HUMAN	P07237.3A	RecName: Full=Protein disulfide-isomerase; Short=PDI; Mutus Gp; AltName: Full=Cellular thyroid hormone-binding protein	Regular	1481.34	0	60627	1151	97	37	76.85	56806720	4844036	11362850			Green		0	149	Pass2	InSource	None	476.272	VTKE	GRNNFEGEVTKE	238	4	6.95	28	2	2	1	0	98.5525	0		637	0	b2b2°b3b3°	16.5535	442	70.1522	100.304	0	Green	1111	476.274	476.274
7030	RL24_ECOSM	RL24_ECOSM	RecName: Full=50S ribosomal protein L24	Regular	449.9	6.67	11316.2	32	5	8	22.12	15147	0	14750			Yellow	340 1346 1347 1545 5705 6188 6189 6190 7031 7032 7033 7034 7035 7036 7037 8485 8730 8831 10863 10868	0	4	Pass2	VarMod	Acetyl+K(29)	4742.79	KGKRGKVKNVLSSGKVIVEGINLVKKHQKPVPALNQPGGIVEKE	KGKRGKVKNVLSSGKVIVEGINLVKKHQKPVPALNQPGGIVEKE	18	44	11.08	156	4	4	1	0	226.981	5.0091	Missing	5224	2.7	b9b10b13b16°y14y19*y25*	46.6037	4574	333.138	126.569	0.1097	Red	28834	4742.77	4742.77
7030	RL24_ECOSM	RL24_ECOSM	RecName: Full=50S ribosomal protein L24	Regular	449.9	6.67	11316.2	32	5	8	22.12	15147	0	14750			Yellow	340 1346 1347 5705 6189 7031 7032 7033 7034 7035 7036 8485 10868	0	3	Pass2	VarMod	Acetyl+K(1)	2160.13	KEAAIQVSNVAIFNAATGKAD	KEAAIQVSNVAIFNAATGKAD	60	21	6.78	157	7	7	1	0	636.807	5.4571		3187	3.3	b7°b14°b15b16*b17b19°b20*y3y3°y4°y6°y8y13*y14y15*y16°y18*y19°y20y21	33.9373	1985	190.956	87.304	0.4007	Red	11256	2160.14	2160.14
7030	RL24_ECOSM	RL24_ECOSM	RecName: Full=50S ribosomal protein L24	Regular	449.9	6.67	11316.2	32	5	8	22.12	15147	0	14750			Yellow	340 1346 1347 1545 5705 6188 6189 6190 7031 7032 7033 7034 7035 7036 7037 8485 8730 8831 10863 10868	0	5	Pass2	VarMod	Acetyl+K(10)	2735.56	GINLVKKHQKPVPALNQPGGIVEKE	GINLVKKHQKPVPALNQPGGIVEKE	37	25	10.39	155	5	5	2	0	422.234	5.2787	Identified	665	1.9	b10*b18*b21b22y7y10°y15°y17y17*y18y18*y19°y24*	26.8305	2588	227.896	73.9478	0.0731	Red	7892	2735.56	2735.56
0	PDIA1A_HUMAN	P07237.3A	RecName: Full=Protein disulfide-isomerase; Short=PDI; Mutus Gp; AltName: Full=Cellular thyroid hormone-binding protein	Regular	1481.34	0	60627	1151	97	37	76.85	56806720	4844036	11362850			Green		0	156	Pass2	InSource	None	701.3	GRNNFE	GRNNFEGEVTKE	230	6	6.95	28	0	0	0	0	65.7674	0		0	0		16.5461	632	89.0371	49.0371	0	Green	1103	701.303	701.303
0	PDIA1A_HUMAN	P07237.3A	RecName: Full=Protein disulfide-isomerase; Short=PDI; Mutus Gp; AltName: Full=Cellular thyroid hormone-binding protein	Regular	1481.34	0	60627	1151	97	37	76.85	56806720	4844036	11362850			Green		0	120	Pass2	InSource	None	718.327	GRNNFE	GRNNFEGEVTKE	230	6	6.95	28	0	0	0	0	110.241	0		0	0		16.5426	632	89.0371	138.074	0.0001	Green	1100	718.327	718.327
8730	RL24_ECOUT	RL24_ECOUT	RecName: Full=50S ribosomal protein L24	Regular	449.9	16.67	11346.3	25	4	8	22.12	9077	0	11563			Yellow	340 1346 1347 1545 5705 6188 6189 6190 7030 7031 7032 7033 7034 7035 7036 7037 8485 8831 10863 10868	0	3	Pass2	VarMod	Acetyl+K(29)	4742.79	KGKRGKVKNVLSSGKVIVEGINLVKKHQKPVPALNQPGGIVEKE	KGKRGKVKNVLSSGKVIVEGINLVKKHQKPVPALNQPGGIVEKE	18	44	11.08	113	4	4	1	0	226.981	5.0091	Missing	5224	2.7	b9b10b13b16°y14y19*y25*	46.6037	4574	333.138	126.569	0.1831	Red	28834	4742.77	4742.77
8730	RL24_ECOUT	RL24_ECOUT	RecName: Full=50S ribosomal protein L24	Regular	449.9	16.67	11346.3	25	4	8	22.12	9077	0	11563			Yellow	340 1346 1347 1545 5705 6188 6189 6190 7030 7031 7032 7033 7034 7035 7036 7037 8485 8831 10863 10868	0	4	Pass2	VarMod	Acetyl+K(10)	2735.56	GINLVKKHQKPVPALNQPGGIVEKE	GINLVKKHQKPVPALNQPGGIVEKE	37	25	10.39	112	5	5	2	0	422.234	5.2787	Identified	665	1.9	b10*b18*b21b22y7y10°y15°y17y17*y18y18*y19°y24*	26.8305	2588	227.896	73.9478	0.1221	Red	7892	2735.56	2735.56
0	PDIA1A_HUMAN	P07237.3A	RecName: Full=Protein disulfide-isomerase; Short=PDI; Mutus Gp; AltName: Full=Cellular thyroid hormone-binding protein	Regular	1481.34	0	60627	1151	97	37	76.85	56806720	4844036	11362850			Green		0	131	Pass2	InSource	None	904.391	GRNNFEGE	GRNNFEGEVTKE	230	8	4.26	28	0	0	0	0	145.055	0		0	0		16.5328	789	103.231	166.462	0	Green	1094	904.39	904.39
0	PDIA1A_HUMAN	P07237.3A	RecName: Full=Protein disulfide-isomerase; Short=PDI; Mutus Gp; AltName: Full=Cellular thyroid hormone-binding protein	Regular	1481.34	0	60627	1151	97	37	76.85	56806720	4844036	11362850			Green		0	157	Pass2	InSource	None	992.571	GKIKPHLMS	GKIKPHLMSQE	367	9	10.84	0	1	1	0	0	33.3317	0	Missing	117	0	y2y8°	15.2063	971	118.551	78.5512	0	Yellow	508	992.57	992.57
0	PDIA1A_HUMAN	P07237.3A	RecName: Full=Protein disulfide-isomerase; Short=PDI; Mutus Gp; AltName: Full=Cellular thyroid hormone-binding protein	Regular	1481.34	0	60627	1151	97	37	76.85	56806720	4844036	11362850			Green		0	137	Pass2	InSource	None	1120.63	GKIKPHLMSQ	GKIKPHLMSQE	367	10	10.84	0	0	0	0	0	268.975	0	Missing	367	0	y2°y5*y5°	15.1978	1085	127.657	87.6574	0	Yellow	505	1120.63	1120.63
847	RL21_ECOHS	RL21_ECOHS	RecName: Full=50S ribosomal protein L21	Regular	376.945	2.38	11564.4	15	3	9	15.53	7311	12378	4987			Yellow		0	4	Pass2	InSource	None	1692.85	YAVFQSGGKQHRVSE	MYAVFQSGGKQHRVSE	1	15	9.53	249	1	1	0	0	92.9622	0		64	0	y10	21.3586	1533	160.739	67.1593	0.0529	Yellow	4540	1692.84	1692.84
[truncated: 13 more columns]
